# Supplementary material for: A Pathway-Centric Survey of Somatic Mutations in Chinese Patients with Colorectal Carcinomas
Source: PLoS One. 2015 Jan 24;10(1):e0116753. doi: 10.1371/journal.pone.0116753 (PMC4305320; doi:10.1371/journal.pone.0116753)
Supplement: S1 Table — (XLSX) [file pone.0116753.s001.xlsx]

## Sheet: table s1
Table S1. Coverage discription.
	Batch 1	Batch 2	Total
Number of Samples	48	34	82
Average Coverage	218	130	182
Rate > 20 X	1	0.89	0.95
