# Supplementary material for: A Pathway-Centric Survey of Somatic Mutations in Chinese Patients with Colorectal Carcinomas
Source: PLoS One. 2015 Jan 24;10(1):e0116753. doi: 10.1371/journal.pone.0116753 (PMC4305320; doi:10.1371/journal.pone.0116753)
Supplement: S2 Table — (XLSX) [file pone.0116753.s002.xlsx]

## Sheet: table s2
Table S2. Somatic mutations with P-value lower than 5xe-5.
Gene	Sample_ID	location	AAChange	chrom	position	ref	var	normal_reads1	normal_reads2	normal_var_freq	tumor_reads1	tumor_reads2	tumor_var_freq	somatic_p_value
HRAS	7506	descending	NM_001130442:c.G546A:p.M182I	chr11	532660	C	T	91	0	0	38	23	0.377	3.68e-11
JAK2	6284	rectum	NM_004972:c.C430T:p.L144F	chr9	5044482	C	T	18	0	0	2	36	0.9474	8.95e-13
JAK2	8280	transverse	NM_004972:c.T431C:p.L144P	chr9	5044483	T	C	122	0	0	58	18	0.2368	8.13e-09
JAK2	6992	ascending	NM_004972:c.G2282A:p.R761K	chr9	5080379	G	A	200	0	0	392	144	0.2687	3e-23
JAK2	6284	rectum	NM_004972:c.A2344T:p.N782Y	chr9	5080593	A	T	36	0	0	0	26	1	4.77e-18
JAK2	7506	descending	NM_004972:c.A2884G:p.K962E	chr9	5090568	A	G	86	2	0.0227	24	119	0.8322	3.07e-38
JAK2	8993	colon	NM_004972:c.A2954G:p.E985G	chr9	5090806	A	G	113	0	0	23	6	0.2069	4.64e-05
TP53	6990	rectum	NM_001126115:c.G400C:p.G134R	chr17	7577142	C	G	96	0	0	136	58	0.299	2.5e-12
TP53	8096	sigmoid	NM_001126115:c.C358T:p.L120F	chr17	7577527	G	A	602	2	0.0033	20	10	0.3333	6.94e-13
TP53	6935	ascending	NM_001126115:c.A305G:p.Y102C	chr17	7577580	T	C	266	2	0.0075	318	200	0.3861	1.29e-40
TP53	6992	ascending	NM_001126115:c.G242A:p.R81Q	chr17	7578211	C	T	115	0	0	109	58	0.3473	4.39e-16
TP53	6284	rectum	NM_001126115:c.A215G:p.E72G	chr17	7578238	T	C	8	0	0	16	52	0.7647	3.9e-05
VHL	7506	descending	NM_198156:c.A473G:p.E158G	chr3	10191603	A	G	324	4	0.0122	26	265	0.9107	1.24e-137
JAK3	6992	ascending	NM_000215:c.C2792T:p.S931L	chr19	17942496	G	A	65	0	0	111	45	0.2885	1.66e-08
JAK3	7411	sigmoid	NM_000215:c.T725C:p.L242P	chr19	17953261	A	G	33	0	0	8	8	0.5	2.85e-05
CDKN2A	7506	descending	NM_001195132:c.A473T:p.H158L	chr9	21968755	T	A	119	0	0	28	8	0.2222	4.4e-06
KRAS	7506	descending	NM_033360:c.A562T:p.I188L	chr12	25368383	T	A	100	0	0	0	100	1	1.1e-59
KRAS	6992	ascending	NM_004985:c.A252G:p.I84M	chr12	25380206	T	C	124	0	0	78	42	0.35	1.34e-15
KRAS	3636	sigmoid	NM_004985:c.T151C:p.C51R	chr12	25380307	A	G	42	0	0	43	32	0.4267	2.91e-08
ARID1A	7506	descending	NM_006015:c.C1976T:p.P659L	chr1	27087402	C	T	368	0	0	22	126	0.8514	6.38e-98
ARID1A	8096	sigmoid	NM_006015:c.C2413T:p.P805S	chr1	27088804	C	T	133	2	0.0148	4	5	0.5556	5.24e-06
ARID1A	7506	descending	NM_006015:c.C2746A:p.P916T	chr1	27092725	C	A	303	2	0.0066	20	6	0.2308	3.31e-06
ARID1A	6864	ascending	NM_006015:c.C3220T:p.R1074W	chr1	27097631	C	T	49	2	0.0392	19	18	0.4865	7.63e-07
ARID1A	7506	descending	NM_006015:c.A3922G:p.N1308D	chr1	27100126	A	G	67	0	0	0	148	1	2.01e-57
ARID1A	7506	descending	NM_006015:c.A4001G:p.Q1334R	chr1	27100205	A	G	65	0	0	80	63	0.4406	1.8e-13
ARID1A	6284	rectum	NM_006015:c.A5068G:p.T1690A	chr1	27102142	A	G	26	0	0	0	18	1	9.71e-13
ARID1A	6864	ascending	NM_006015:c.C5552T:p.T1851I	chr1	27105941	C	T	156	0	0	113	40	0.2614	3.18e-14
ARID1A	6864	ascending	NM_006015:c.C5680T:p.Q1894X	chr1	27106069	C	T	392	2	0.0051	321	96	0.2302	6.56e-28
ARID1A	6566	rectum	NM_006015:c.G6071A:p.R2024Q	chr1	27106460	G	A	88	0	0	47	12	0.2034	8.35e-06
ARID1A	8096	sigmoid	NM_006015:c.A6604G:p.S2202G	chr1	27106993	A	G	528	4	0.0075	4	3	0.4286	4.62e-05
FLT3	8096	sigmoid	NM_004119:c.C2978T:p.S993L	chr13	28578193	G	A	213	0	0	16	4	0.2	4.05e-05
FLT3	7506	descending	NM_004119:c.A2972G:p.E991G	chr13	28578199	T	C	68	0	0	34	156	0.8211	5.54e-37
FLT3	7506	descending	NM_004119:c.A2558G:p.K853R	chr13	28589822	T	C	98	0	0	0	56	1	2.17e-43
FLT3	6864	ascending	NM_004119:c.T859A:p.L287I	chr13	28623795	A	T	40	2	0.0476	19	18	0.4865	6.02e-06
ERBB2	6864	ascending	NM_004448:c.A133G:p.M45V	chr17	37863302	A	G	64	0	0	88	29	0.2479	7.72e-07
ERBB2	7506	descending	NM_004448:c.G635A:p.C212Y	chr17	37866126	G	A	18	0	0	6	126	0.9545	1.69e-18
ERBB2	7506	descending	NM_004448:c.G881T:p.S294I	chr17	37866714	G	T	99	0	0	6	4	0.4	3.77e-05
ERBB2	6864	ascending	NM_004448:c.C1186T:p.Q396X	chr17	37871576	C	T	122	0	0	17	10	0.3704	7.73e-09
ERBB2	7506	descending	NM_004448:c.A3512T:p.K1171M	chr17	37884041	A	T	14	0	0	18	29	0.617	2.09e-05
FGFR1	7506	descending	NM_001174066:c.T1889C:p.M630T	chr8	38271700	A	G	58	0	0	24	10	0.2941	1.82e-05
FGFR1	6864	ascending	NM_001174066:c.G1735A:p.A579T	chr8	38272123	C	T	192	2	0.0103	154	65	0.2968	4.44e-18
FGFR1	7506	descending	NM_001174066:c.G1264A:p.V422M	chr8	38275409	C	T	330	0	0	94	36	0.2769	3.36e-22
FGFR1	7506	descending	NM_001174066:c.T806C:p.V269A	chr8	38279323	A	G	135	2	0.0146	14	137	0.9073	9.37e-63
FGFR1	7506	descending	NM_001174066:c.A785G:p.H262R	chr8	38279344	T	C	136	0	0	16	140	0.8974	9.14e-66
FGFR1	7506	descending	NM_001174064:c.A13T:p.T5S	chr8	38297878	T	A	32	0	0	66	177	0.7284	9.88e-17
AKT2	7506	descending	NM_001243028:c.G721A:p.D241N	chr19	40742217	C	T	12	0	0	23	50	0.6849	6.34e-06
CTNNB1	7506	descending	NM_001098209:c.T73C:p.W25R	chr3	41266076	T	C	280	2	0.0071	8	4	0.3333	2.33e-05
CTNNB1	6284	rectum	NM_001098209:c.A244T:p.I82F	chr3	41266447	A	T	92	0	0	92	28	0.2333	2.53e-08
CTNNB1	6856	sigmoid	NM_001098209:c.A506T:p.N169I	chr3	41266835	A	T	260	2	0.0076	24	19	0.4419	1.93e-16
CTNNB1	7506	descending	NM_001098209:c.A1136G:p.Q379R	chr3	41274886	A	G	190	2	0.0104	44	156	0.78	2.93e-65
CTNNB1	6284	rectum	NM_001098209:c.A1832G:p.Q611R	chr3	41277868	A	G	70	0	0	14	12	0.4615	1.55e-08
CTNNB1	3636	sigmoid	NM_001098209:c.G1879T:p.A627S	chr3	41277915	G	T	132	0	0	113	31	0.2153	3.07e-10
CTNNB1	7506	descending	NM_001098209:c.C1883T:p.A628V	chr3	41277919	C	T	9	0	0	0	44	1	2.26e-10
CTNNB1	7506	descending	NM_001098209:c.G2039T:p.S680I	chr3	41278163	G	T	216	0	0	0	2	1	4.23e-05
SMAD2	3636	sigmoid	NM_001135937:c.T1309A:p.S437T	chr18	45368203	A	T	62	2	0.0312	120	76	0.3878	1.67e-09
SMAD2	3636	sigmoid	NM_001135937:c.T1247A:p.L416Q	chr18	45368265	A	T	68	0	0	128	72	0.36	1.13e-11
SMAD2	3636	sigmoid	NM_001135937:c.G1160A:p.S387N	chr18	45371741	C	T	30	0	0	0	10	1	1.18e-09
SMAD2	6992	ascending	NM_001135937:c.G896A:p.R299K	chr18	45374857	C	T	246	0	0	232	134	0.3661	5.77e-36
SMAD4	7506	descending	NM_005359:c.G97A:p.E33K	chr18	48573513	G	A	60	0	0	16	8	0.3333	1.69e-05
SMAD4	6266	sigmoid	NM_005359:c.C974T:p.S325F	chr18	48591811	C	T	32	0	0	12	16	0.5714	2.03e-07
SMAD4	7506	descending	NM_005359:c.C1032A:p.S344R	chr18	48591869	C	A	208	0	0	20	10	0.3333	2.26e-10
SMAD4	5457	descending	NM_005359:c.G1082A:p.R361H	chr18	48591919	G	A	28	0	0	41	28	0.4058	9.1e-06
SMAD4	5557	transverse	NM_005359:c.G1082A:p.R361H	chr18	48591919	G	A	358	8	0.0219	192	58	0.232	4.81e-17
SMAD4	6856	sigmoid	NM_005359:c.C1103G:p.S368C	chr18	48591940	C	G	92	0	0	8	12	0.6	2.85e-11
SMAD4	8280	transverse	NM_005359:c.A1145G:p.H382R	chr18	48593394	A	G	122	0	0	28	8	0.2222	3.76e-06
RB1	5755	colon	NM_000321:c.A811T:p.T271S	chr13	48937043	A	T	10	0	0	4	36	0.9	9.74e-08
RB1	6856	sigmoid	NM_000321:c.A880G:p.K294E	chr13	48939048	A	G	374	4	0.0106	24	6	0.2	1.64e-05
RB1	8280	transverse	NM_000321:c.A2189T:p.D730V	chr13	49037949	A	T	52	0	0	8	6	0.4286	3.31e-05
RB1	6992	ascending	NM_000321:c.A2618C:p.K873T	chr13	49050934	A	C	28	0	0	72	44	0.3793	9.32e-06
PDGFRA	6856	sigmoid	NM_006206:c.A1104T:p.E368D	chr4	55133891	A	T	288	0	0	21	7	0.25	2.03e-08
PDGFRA	6992	ascending	NM_006206:c.G1438T:p.D480Y	chr4	55139777	G	T	412	0	0	908	264	0.2253	4e-39
PDGFRA	6284	rectum	NM_006206:c.G1522A:p.G508R	chr4	55139861	G	A	26	0	0	4	24	0.8571	1.46e-11
PDGFRA	8096	sigmoid	NM_006206:c.A2065G:p.N689D	chr4	55144591	A	G	186	2	0.0106	6	4	0.4	4.82e-05
PDGFRA	8096	sigmoid	NM_006206:c.A2119G:p.I707V	chr4	55144645	A	G	188	0	0	6	4	0.4	3.38e-06
PDGFRA	8096	sigmoid	NM_006206:c.T2165A:p.I722N	chr4	55146491	T	A	524	1	0.0019	16	4	0.2	6.51e-06
PDGFRA	3636	sigmoid	NM_006206:c.T2173C:p.F725L	chr4	55146499	T	C	82	0	0	90	29	0.2437	5.05e-08
PDGFRA	8096	sigmoid	NM_006206:c.G2185A:p.G729S	chr4	55146511	G	A	542	0	0	16	4	0.2	1.18e-06
PDGFRA	6284	rectum	NM_006206:c.G3187T:p.E1063X	chr4	55161356	G	T	134	0	0	91	52	0.3636	4.65e-18
EGFR	6864	ascending	NM_005228:c.C203T:p.T68I	chr7	55210093	C	T	124	2	0.0159	67	18	0.2118	2.02e-06
EGFR	7506	descending	NM_005228:c.T1075C:p.F359L	chr7	55224294	T	C	443	2	0.0045	64	127	0.6649	6.2e-82
EGFR	7506	descending	NM_005228:c.T1126C:p.F376L	chr7	55224345	T	C	417	4	0.0095	64	140	0.6863	8.23e-83
EGFR	7506	descending	NM_005228:c.C1337T:p.T446I	chr7	55227870	C	T	221	0	0	30	8	0.2105	1.09e-07
EGFR	6864	ascending	NM_005228:c.A1867T:p.N623Y	chr7	55233117	A	T	180	2	0.011	160	44	0.2157	1.69e-11
EGFR	3636	sigmoid	NM_201284:c.C1918T:p.L640F	chr7	55238037	C	T	102	1	0.0097	49	19	0.2794	5.98e-08
EGFR	6864	ascending	NM_201284:c.C2041A:p.L681M	chr7	55238160	C	A	76	0	0	71	26	0.268	5.29e-08
EGFR	7506	descending	NM_005228:c.T1997C:p.L666P	chr7	55240753	T	C	203	0	0	23	10	0.303	7.6e-10
EGFR	3636	sigmoid	NM_005228:c.A2027G:p.K676R	chr7	55240783	A	G	97	0	0	22	24	0.5217	7.08e-15
EGFR	7506	descending	NM_005228:c.A3524T:p.D1175V	chr7	55273201	A	T	522	5	0.0095	130	94	0.4196	4.43e-50
EGFR	6284	rectum	NM_005228:c.A3562G:p.K1188E	chr7	55273239	A	G	52	0	0	55	86	0.6099	2.68e-17
EGFR	6284	rectum	NM_005228:c.A3563C:p.K1188T	chr7	55273240	A	C	52	0	0	114	34	0.2297	1.15e-05
KIT	7506	descending	NM_000222:c.T29C:p.F10S	chr4	55524210	T	C	122	0	0	56	22	0.2821	1.26e-10
KIT	6864	ascending	NM_000222:c.G68A:p.G23D	chr4	55561678	G	A	42	0	0	67	58	0.464	4.96e-10
KIT	6864	ascending	NM_000222:c.A115G:p.I39V	chr4	55561725	A	G	44	0	0	69	55	0.4435	7.77e-10
KIT	6840	rectum	NM_000222:c.C1279T:p.Q427X	chr4	55589797	C	T	22	0	0	84	56	0.4	3.79e-05
KIT	6864	ascending	NM_000222:c.A1768G:p.S590G	chr4	55593702	A	G	60	0	0	20	18	0.4737	1.63e-09
KIT	7506	descending	NM_000222:c.A1819G:p.T607A	chr4	55594033	A	G	218	2	0.0091	62	16	0.2051	1.35e-08
KIT	7506	descending	NM_000222:c.A1868T:p.K623M	chr4	55594082	A	T	218	2	0.0091	52	22	0.2973	8.4e-13
KIT	5550	rectum	NM_000222:c.G2350A:p.A784T	chr4	55598153	G	A	54	0	0	65	33	0.3367	4.86e-08
CDK4	7506	descending	NM_000075:c.G520A:p.V174M	chr12	58144708	C	T	152	0	0	227	180	0.4423	6.77e-32
CDK4	7506	descending	NM_000075:c.A457G:p.T153A	chr12	58144771	T	C	160	0	0	252	180	0.4167	3.45e-31
CDK4	7506	descending	NM_000075:c.A419G:p.D140G	chr12	58144809	T	C	159	0	0	223	208	0.4826	2.41e-37
CDK4	7506	descending	NM_000075:c.T410C:p.V137A	chr12	58144818	A	G	160	0	0	244	189	0.4365	4.72e-33
CDK4	6864	ascending	NM_000075:c.A346G:p.T116A	chr12	58144998	T	C	175	2	0.0113	68	17	0.2	1.39e-07
AMER1	6992	ascending	NM_152424:c.G2570A:p.R857Q	chrX	63410597	C	T	241	0	0	70	146	0.6759	8.18e-66
AMER1	6992	ascending	NM_152424:c.G1384T:p.E462X	chrX	63411783	C	A	14	0	0	86	116	0.5743	1.23e-05
AMER1	6856	sigmoid	NM_152424:c.G1129A:p.D377N	chrX	63412038	C	T	196	0	0	70	30	0.3	2.59e-16
AMER1	6472	sigmoid	NM_152424:c.C659G:p.T220S	chrX	63412508	G	C	10	0	0	0	8	1	2.29e-05
SMAD3	6591	transverse	NM_001145103:c.G75C:p.R25S	chr15	67457233	G	C	65	0	0	36	14	0.28	2.63e-06
SMAD3	7506	descending	NM_001145104:c.C650T:p.T217I	chr15	67482831	C	T	44	0	0	0	22	1	5.49e-18
SOX9	6864	ascending	NM_000346:c.G1310T:p.R437L	chr17	70120308	G	T	29	0	0	18	18	0.5	1.82e-06
PTEN	6864	ascending	NM_000314:c.T2C:p.M1T	chr10	89624228	T	C	108	0	0	52	57	0.5229	3.88e-22
PTEN	6992	ascending	NM_000314:c.T415G:p.L139V	chr10	89692931	T	G	66	2	0.0294	134	98	0.4224	1.26e-11
APC	5181	transverse	NM_001127511:c.C940T:p.R314X	chr5	112154723	C	T	444	0	0	322	81	0.201	6.87e-29
APC	4996	ileocecal	NM_001127511:c.G1273T:p.E425X	chr5	112157607	G	T	298	2	0.0067	90	76	0.4578	1.12e-37
APC	6992	ascending	NM_001127511:c.C1958A:p.S653Y	chr5	112173303	C	A	432	0	0	576	224	0.28	2.25e-48
APC	7506	descending	NM_001127511:c.A2059T:p.S687C	chr5	112173404	A	T	140	0	0	4	4	0.5	3.65e-06
APC	7506	descending	NM_001127511:c.A2158G:p.K720E	chr5	112173503	A	G	44	0	0	0	36	1	1.38e-23
APC	7506	descending	NM_001127511:c.A2326G:p.S776G	chr5	112173671	A	G	274	6	0.0214	68	76	0.5278	5.77e-36
APC	6992	ascending	NM_001127511:c.T2341G:p.Y781D	chr5	112173686	T	G	128	0	0	600	214	0.2629	2.78e-16
APC	5181	transverse	NM_001127511:c.C2359T:p.R787X	chr5	112173704	C	T	363	0	0	314	82	0.2071	7.62e-26
APC	6856	sigmoid	NM_001127511:c.C2359T:p.R787X	chr5	112173704	C	T	303	4	0.013	36	22	0.3793	5.02e-16
APC	6856	sigmoid	NM_001127511:c.A2399G:p.N800S	chr5	112173744	A	G	307	2	0.0065	140	36	0.2045	3.91e-15
APC	6284	rectum	NM_001127511:c.A2593T:p.T865S	chr5	112173938	A	T	88	0	0	31	10	0.2439	4.56e-06
APC	6856	sigmoid	NM_001127511:c.G2702A:p.R901K	chr5	112174047	G	A	312	2	0.0064	40	18	0.3103	3.56e-14
APC	7506	descending	NM_001127511:c.T2756C:p.F919S	chr5	112174101	T	C	106	0	0	206	172	0.455	2.41e-24
APC	6856	sigmoid	NM_001127511:c.A2810T:p.E937V	chr5	112174155	A	T	424	2	0.0047	22	36	0.6207	1.12e-36
APC	7506	descending	NM_001127511:c.C3286G:p.R1096G	chr5	112174631	C	G	142	0	0	4	142	0.9726	7.99e-79
APC	3636	sigmoid	NM_001127511:c.C3400T:p.Q1134X	chr5	112174745	C	T	46	0	0	34	24	0.4138	5.53e-08
APC	8993	colon	NM_001127511:c.C3607G:p.P1203A	chr5	112174952	C	G	79	4	0.0482	34	32	0.4848	2.96e-10
APC	5470	sigmoid	NM_001127511:c.A3874T:p.K1292X	chr5	112175219	A	T	216	0	0	52	46	0.4694	5.19e-28
APC	7506	descending	NM_001127511:c.A3995G:p.K1332R	chr5	112175340	A	G	645	2	0.0031	50	20	0.2857	8e-20
APC	6679	rectum	NM_001127511:c.C4013G:p.S1338X	chr5	112175358	C	G	172	0	0	292	162	0.3568	1.13e-27
APC	7506	descending	NM_001127511:c.A4307T:p.K1436I	chr5	112175652	A	T	596	2	0.0033	70	72	0.507	4.52e-57
APC	6992	ascending	NM_001127511:c.C4580A:p.S1527X	chr5	112175925	C	A	680	2	0.0029	662	204	0.2356	1.13e-53
APC	7506	descending	NM_001127511:c.C4822T:p.P1608S	chr5	112176167	C	T	468	2	0.0043	65	68	0.5113	1.49e-49
APC	7506	descending	NM_001127511:c.G4855T:p.D1619Y	chr5	112176200	G	T	469	4	0.0085	83	48	0.3664	6.8e-31
APC	7491	sigmoid	NM_001127511:c.C4913T:p.S1638F	chr5	112176258	C	T	478	4	0.0083	54	14	0.2059	1.13e-10
APC	6856	sigmoid	NM_001127511:c.A5653T:p.N1885Y	chr5	112176998	A	T	64	0	0	64	28	0.3043	5.06e-08
APC	6856	sigmoid	NM_001127511:c.A5668G:p.N1890D	chr5	112177013	A	G	1782	8	0.0045	178	47	0.2089	1e-38
APC	6856	sigmoid	NM_001127511:c.G5770A:p.D1924N	chr5	112177115	G	A	1734	4	0.0023	88	46	0.3433	1.06e-51
APC	6266	sigmoid	NM_001127511:c.A6013G:p.R2005G	chr5	112177358	A	G	14	0	0	2	10	0.8333	1.24e-05
APC	7506	descending	NM_001127511:c.G6087A:p.M2029I	chr5	112177432	G	A	302	6	0.0195	322	89	0.2165	2.99e-17
APC	7506	descending	NM_001127511:c.G6155C:p.G2052A	chr5	112177500	G	C	34	0	0	71	78	0.5235	4e-10
APC	3636	sigmoid	NM_001127511:c.T6559C:p.S2187P	chr5	112177904	T	C	212	2	0.0093	54	37	0.4066	3.29e-20
APC	3636	sigmoid	NM_001127511:c.T6653C:p.V2218A	chr5	112177998	T	C	212	0	0	54	38	0.413	2.7e-23
APC	6864	ascending	NM_001127511:c.A6748T:p.T2250S	chr5	112178093	A	T	244	0	0	194	52	0.2114	1.36e-17
APC	6284	rectum	NM_001127511:c.A6835G:p.K2279E	chr5	112178180	A	G	174	0	0	22	76	0.7755	8.68e-48
APC	6992	ascending	NM_001127511:c.C6866T:p.S2289L	chr5	112178211	C	T	285	0	0	520	288	0.3564	7.08e-46
APC	7491	sigmoid	NM_001127511:c.G7038A:p.M2346I	chr5	112178383	G	A	72	0	0	8	6	0.4286	6.39e-06
APC	3636	sigmoid	NM_001127511:c.A7103T:p.K2368M	chr5	112178448	A	T	138	0	0	62	32	0.3404	6.55e-15
APC	7491	sigmoid	NM_001127511:c.A7354G:p.R2452G	chr5	112178699	A	G	198	2	0.01	38	10	0.2083	1.56e-06
APC	7491	sigmoid	NM_001127511:c.T7619A:p.L2540H	chr5	112178964	T	A	198	2	0.01	22	8	0.2667	1.28e-06
APC	6992	ascending	NM_001127511:c.C7727T:p.S2576F	chr5	112179072	C	T	886	0	0	1091	306	0.219	2.14e-72
APC	6856	sigmoid	NM_001127511:c.A8338G:p.T2780A	chr5	112179683	A	G	110	0	0	54	27	0.3333	4.46e-12
APC	7506	descending	NM_001127511:c.A8459T:p.Y2820F	chr5	112179804	A	T	110	0	0	44	80	0.6452	7.72e-31
APC	7491	sigmoid	NM_001127511:c.T8470A:p.S2824T	chr5	112179815	T	A	152	0	0	18	8	0.3077	7.33e-08
TCF7L2	8280	transverse	NM_001146274:c.T2C:p.M1T	chr10	114710517	T	C	247	0	0	226	102	0.311	4.14e-29
TCF7L2	6284	rectum	NM_001146283:c.G412C:p.V138L	chr10	114799814	G	C	76	0	0	38	14	0.2692	1.02e-06
TCF7L2	7506	descending	NM_001146283:c.T545C:p.F182S	chr10	114849220	T	C	388	2	0.0051	6	12	0.6667	4.35e-17
TCF7L2	8096	sigmoid	NM_001198530:c.A848C:p.K283T	chr10	114911501	A	C	205	0	0	12	4	0.25	1.88e-05
TCF7L2	5181	transverse	NM_001198526:c.G1274A:p.R425Q	chr10	114920402	G	A	54	0	0	35	44	0.557	9.61e-14
TCF7L2	6515	rectum	NM_001198526:c.G1276A:p.A426T	chr10	114920404	G	A	81	0	0	14	21	0.6	3.61e-14
NRAS	7506	descending	NM_002524:c.A565G:p.M189V	chr1	115251161	T	C	116	2	0.0169	190	114	0.375	2.86e-17
MET	6992	ascending	NM_000245:c.C585A:p.F195L	chr7	116339723	C	A	128	0	0	254	88	0.2573	1.95e-14
MET	7506	descending	NM_000245:c.T940C:p.F314L	chr7	116340078	T	C	245	5	0.02	0	205	1	8.62e-126
MET	6566	rectum	NM_001127500:c.A2279G:p.E760G	chr7	116399405	A	G	107	2	0.0183	24	10	0.2941	8.46e-06
MET	6864	ascending	NM_000245:c.C2387T:p.S796L	chr7	116403126	C	T	126	0	0	196	52	0.2097	6.85e-11
MET	6856	sigmoid	NM_000245:c.T3058C:p.S1020P	chr7	116414964	T	C	403	4	0.0098	32	26	0.4483	1.65e-22
MET	6992	ascending	NM_000245:c.T3557G:p.L1186R	chr7	116422076	T	G	50	0	0	202	138	0.4059	4.76e-11
MET	7506	descending	NM_000245:c.A3605G:p.H1202R	chr7	116422124	A	G	20	0	0	14	101	0.8783	3.68e-15
FGFR2	6284	rectum	NM_001144914:c.G2017C:p.D673H	chr10	123239484	C	G	36	0	0	12	13	0.52	7.92e-07
FGFR2	6864	ascending	NM_001144914:c.T1719G:p.D573E	chr10	123246870	A	C	144	4	0.027	60	16	0.2105	1.32e-05
FGFR2	6679	rectum	NM_001144914:c.C1042G:p.L348V	chr10	123263365	G	C	34	0	0	8	12	0.6	3.67e-07
FGFR2	6864	ascending	NM_001144916:c.T348A:p.C116X	chr10	123298161	A	T	220	1	0.0045	114	30	0.2083	2.09e-12
FGFR2	6566	rectum	NM_001144916:c.G328A:p.D110N	chr10	123298181	C	T	98	0	0	28	8	0.2222	1.45e-05
FGFR2	7506	descending	NM_001144913:c.A211T:p.S71C	chr10	123325117	T	A	348	4	0.0114	72	20	0.2174	1.85e-11
FGFR2	6864	ascending	NM_001144913:c.A107T:p.E36V	chr10	123353225	T	A	82	0	0	22	26	0.5417	1.76e-14
MYC	6992	ascending	NM_002467:c.G132T:p.E44D	chr8	128750595	G	T	317	0	0	605	198	0.2466	7.97e-33
MYC	7506	descending	NM_002467:c.T229A:p.S77T	chr8	128750692	T	A	167	0	0	32	11	0.2558	8.56e-09
MYC	7506	descending	NM_002467:c.C250T:p.L84F	chr8	128750713	C	T	220	0	0	53	18	0.2535	1.52e-12
MYC	8096	sigmoid	NM_002467:c.G908A:p.S303N	chr8	128752747	G	A	376	0	0	12	4	0.25	1.88e-06
MYC	3636	sigmoid	NM_002467:c.G1115A:p.R372Q	chr8	128752954	G	A	313	0	0	212	54	0.203	2.27e-20
MYC	7506	descending	NM_002467:c.C1231T:p.L411F	chr8	128753070	C	T	316	0	0	33	24	0.4211	1.89e-22
ABL1	8096	sigmoid	NM_005157:c.G712A:p.E238K	chr9	133738312	G	A	267	1	0.0037	0	7	1	3.66e-13
ABL1	5755	colon	NM_005157:c.T779C:p.V260A	chr9	133738379	T	C	11	0	0	1	16	0.9412	5.59e-07
ABL1	6864	ascending	NM_005157:c.T1267C:p.W423R	chr9	133750436	T	C	78	2	0.025	61	27	0.3068	3.77e-07
ABL1	3636	sigmoid	NM_005157:c.A1497T:p.E499D	chr9	133755528	A	T	130	0	0	8	16	0.6667	3.45e-16
ABL1	3636	sigmoid	NM_005157:c.T1507C:p.S503P	chr9	133755538	T	C	130	0	0	12	12	0.5	1.13e-11
ABL1	7506	descending	NM_005157:c.G1931T:p.G644V	chr9	133759608	G	T	65	0	0	35	12	0.2553	1.18e-05
ABL1	7506	descending	NM_005157:c.A2294G:p.K765R	chr9	133759971	A	G	343	2	0.0058	22	86	0.7963	8.41e-69
ABL1	8280	transverse	NM_005157:c.G2590A:p.G864S	chr9	133760267	G	A	116	0	0	22	14	0.3889	1.75e-10
ABL1	6864	ascending	NM_005157:c.A2620G:p.R874G	chr9	133760297	A	G	80	4	0.0476	148	48	0.2449	2.55e-05
ABL1	7506	descending	NM_005157:c.G2830A:p.D944N	chr9	133760507	G	A	248	0	0	179	83	0.3168	5.13e-28
BRAF	6856	sigmoid	NM_004333:c.C1728G:p.D576E	chr7	140454000	G	C	102	0	0	18	14	0.4375	1.38e-10
BRAF	6935	ascending	NM_004333:c.G1396A:p.G466R	chr7	140481412	C	T	700	2	0.0028	894	228	0.2032	1.82e-49
BRAF	6856	sigmoid	NM_004333:c.T1348C:p.W450R	chr7	140481460	A	G	140	0	0	56	14	0.2	8.09e-08
BRAF	3636	sigmoid	NM_004333:c.G629A:p.W210X	chr7	140507842	C	T	242	0	0	15	6	0.2857	1.25e-07
CSF1R	8096	sigmoid	NM_005211:c.A1037T:p.Q346L	chr5	149452909	T	A	114	0	0	5	4	0.4444	1.39e-05
FBXW7	7506	descending	NM_001013415:c.T1285A:p.L429I	chr4	153247163	A	T	172	0	0	0	22	1	1.81e-29
FBXW7	5557	transverse	NM_001013415:c.G1160A:p.R387H	chr4	153247288	C	T	170	6	0.0341	66	26	0.2826	8.45e-09
FBXW7	3636	sigmoid	NM_001013415:c.A1085G:p.D362G	chr4	153247363	T	C	34	0	0	16	23	0.5897	6.63e-09
FBXW7	6284	rectum	NM_018315:c.A190G:p.T64A	chr4	153273693	T	C	61	0	0	6	17	0.7391	3.95e-13
FBXW7	6864	ascending	NM_018315:c.T46A:p.Y16N	chr4	153273837	A	T	144	2	0.0137	160	46	0.2233	4.99e-10
FBXW7	8096	sigmoid	NM_001013415:c.C121T:p.Q41X	chr4	153303367	G	A	210	0	0	18	12	0.4	1.5e-12
FBXW7	3636	sigmoid	NM_001013415:c.G110A:p.S37N	chr4	153303378	C	T	172	0	0	42	42	0.5	5.93e-25
PIK3CA	8096	sigmoid	NM_006218:c.A46G:p.M16V	chr3	178916659	A	G	226	0	0	16	4	0.2	3.25e-05
PIK3CA	7506	descending	NM_006218:c.C688T:p.R230X	chr3	178919203	C	T	166	0	0	16	6	0.2727	1.32e-06
PIK3CA	6284	rectum	NM_006218:c.T1294A:p.Y432N	chr3	178928016	T	A	116	0	0	48	16	0.25	1.67e-08
PIK3CA	7506	descending	NM_006218:c.A1489T:p.N497Y	chr3	178928303	A	T	28	0	0	0	120	1	7.98e-31
PIK3CA	3636	sigmoid	NM_006218:c.C2308T:p.R770X	chr3	178942501	C	T	11	0	0	4	14	0.7778	3.95e-05
PIK3CA	5569	ascending	NM_006218:c.T3141A:p.H1047Q	chr3	178952086	T	A	427	3	0.007	178	69	0.2794	1.27e-29
PIK3CA	6935	ascending	NM_006218:c.C3001G:p.L1001V	chr3	178951946	C	G	1009	4	0.0039	1058	287	0.2134	6.75e-70
