# Supplementary material for: A Pathway-Centric Survey of Somatic Mutations in Chinese Patients with Colorectal Carcinomas
Source: PLoS One. 2015 Jan 24;10(1):e0116753. doi: 10.1371/journal.pone.0116753 (PMC4305320; doi:10.1371/journal.pone.0116753)
Supplement: S4 Table — (XLSX) [file pone.0116753.s004.xlsx]

## Sheet: Sheet1
Table S4. Reported somatic mutation in COSMIC.
Gene	Sample_ID	chrom	position	Location	ref	var	normal_reads1	normal_reads2	normal_var_freq	tumor_reads1	tumor_reads2	tumor_var_freq	somatic_p_value	reported_var	Location	Pubmed_ID
TP53	6935	chr17	7577580	ascending	T	C	266	2	0.0075	318	200	0.3861	1.29e-40	C	Sigmoid	COSMIC
TP53	6992	chr17	7578211	ascending	C	T	115	0	0	109	58	0.3473	4.39e-16	T	Colon	11241240
ARID1A	6864	chr1	27106069	ascending	C	T	392	2	0.0051	321	96	0.2302	6.56e-28	T	Ascending	COSMIC
CTNNB1	6284	chr3	41266447	rectum	A	T	92	0	0	92	28	0.2333	2.53e-08	G	Ascending	23009572
SMAD4	7506	chr18	48573513	descending	G	A	60	0	0	16	8	0.3333	1.69e-05	T	Large intestine	23139211
SMAD4	5457	chr18	48591919	descending	G	A	28	0	0	41	28	0.4058	9.1e-06	A	Ascending	16959974
SMAD4	5557	chr18	48591919	transverse	G	A	358	8	0.0219	192	58	0.232	4.81e-17	A	Large intestine	23700467
KIT	5550	chr4	55598153	rectum	G	A	54	0	0	65	33	0.3367	4.86e-08	A	Ascending	COSMIC
AMER1	6992	chrX	63411783	ascending	C	A	14	0	0	86	116	0.5743	1.23e-05	A	Rectum	COSMIC
PTEN	6864	chr10	89624228	ascending	T	C	108	0	0	52	57	0.5229	3.88e-22	C	Ascending	21103049
PTEN	6992	chr10	89692931	ascending	T	G	66	2	0.0294	134	98	0.4224	1.26e-11	G	Endometrium	22498935
APC	5181	chr5	112154723	transverse	C	T	444	0	0	322	81	0.201	6.87e-29	T	Caecum	23471846
APC	6856	chr5	112173704	sigmoid	C	T	303	4	0.013	36	22	0.3793	5.02e-16	T	Transverse	22810696
APC	5181	chr5	112173704	transverse	C	T	363	0	0	314	82	0.2071	7.62e-26	T	Sigmoid	21901162
APC	7506	chr5	112174631	descending	C	G	142	0	0	4	142	0.9726	7.99e-79	T	Colon	10737795
APC	3636	chr5	112174745	sigmoid	C	T	46	0	0	34	24	0.4138	5.53e-08	T	Sigmoid	COSMIC
APC	5470	chr5	112175219	sigmoid	A	T	216	0	0	52	46	0.4694	5.19e-28	T	Sigmoid	22864938
APC	6679	chr5	112175358	rectum	C	G	172	0	0	292	162	0.3568	1.13e-27	G	Sigmoid	22864938
APC	7506	chr5	112175652	descending	A	T	596	2	0.0033	70	72	0.507	4.52e-57	G	Ascending	COSMIC
APC	6992	chr5	112175925	ascending	C	A	680	2	0.0029	662	204	0.2356	1.13e-53	T	Sigmoid	COSMIC
APC	6992	chr5	112178211	ascending	C	T	285	0	0	520	288	0.3564	7.08e-46	T	Colon	22895193
BRAF	6935	chr7	140481412	ascending	C	T	700	2	0.0028	894	228	0.2032	1.82e-49	T	Descending	COSMIC
FBXW7	5557	chr4	153247288	transverse	C	T	170	6	0.0341	66	26	0.2826	8.45e-09	T	Descending	22810696
FBXW7	3636	chr4	153247363	sigmoid	T	C	34	0	0	16	23	0.5897	6.63e-09	C	Rectum	COSMIC
PIK3CA	5569	chr3	178952086	ascending	T	A	427	3	0.007	178	69	0.2794	1.27e-29	G	Descending	21103049
