# Supplementary material for: A Pathway-Centric Survey of Somatic Mutations in Chinese Patients with Colorectal Carcinomas
Source: PLoS One. 2015 Jan 24;10(1):e0116753. doi: 10.1371/journal.pone.0116753 (PMC4305320; doi:10.1371/journal.pone.0116753)
Supplement: S5 Table — (XLSX) [file pone.0116753.s005.xlsx]

## Sheet: table s5
Table S5. Target genes enrolled in this study.
Target	Chromosome	Start Coordinate	Stop Coordinate	Length	Padding	Amplicons	Avoid SNPs	SNP Count	Coverage	Score	Labels
KRAS_Exon_2081588	12	25380168	25380346	179	5	2	Yes	2	100	77	OncoMap33Gene
KRAS_Exon_2081272	12	25378548	25378707	160	5	1	Yes	0	100	95	OncoMap33Gene
KRAS_Exon_2086322	12	25403685	25403854	170	5	1	Yes	0	100	80	OncoMap33Gene
KRAS_Exon_2080990	12	25358180	25362845	4666	5	27	Yes	18	92	79	OncoMap33Gene
KRAS_Exon_2081929	12	25368371	25368494	124	5	1	Yes	0	100	96	OncoMap33Gene
KRAS_Exon_2084598	12	25398208	25398329	122	5	1	Yes	0	100	96	OncoMap33Gene
PTEN_Exon_1918682	10	89685270	89685314	45	5	1	Yes	0	100	96	OncoMap33Gene
PTEN_Exon_1919112	10	89720651	89720875	225	5	2	Yes	4	100	77	OncoMap33Gene
PTEN_Exon_1920862	10	89653782	89653866	85	5	1	Yes	0	100	96	OncoMap33Gene
PTEN_Exon_1918508	10	89690803	89690846	44	5	1	Yes	0	100	95	OncoMap33Gene
PTEN_Exon_1921036	10	89725044	89728532	3489	5	22	Yes	14	100	83	OncoMap33Gene
PTEN_Exon_1919190	10	89717610	89717776	167	5	2	Yes	2	100	98	OncoMap33Gene
PTEN_Exon_1918683	10	89692770	89693008	239	5	2	Yes	2	100	97	OncoMap33Gene
PTEN_Exon_1921622	10	89623195	89624305	1111	5	6	Yes	4	87	66	OncoMap33Gene
PTEN_Exon_1919260	10	89711875	89712016	142	5	2	Yes	0	100	78	OncoMap33Gene
ABL1_Exon_2072608	9	133753802	133753954	153	5	1	Yes	0	100	96	OncoMap33Gene
ABL1_Exon_2071848	9	133759356	133763062	3707	5	21	Yes	22	94	72	OncoMap33Gene
ABL1_Exon_2071619	9	133729451	133729624	174	5	1	Yes	0	100	96	OncoMap33Gene
ABL1_Exon_2071518	9	133738150	133738422	273	5	3	Yes	2	100	78	OncoMap33Gene
ABL1_Exon_2073424	9	133589268	133589842	575	5	4	Yes	2	100	88	OncoMap33Gene
ABL1_Exon_2072994	9	133748247	133748424	178	5	1	Yes	4	100	80	OncoMap33Gene
ABL1_Exon_2072782	9	133747516	133747600	85	5	1	Yes	2	100	80	OncoMap33Gene
ABL1_Exon_2072483	9	133755455	133755544	90	5	1	Yes	0	100	96	OncoMap33Gene
ABL1_Exon_2298849	9	133710831	133710912	82	5	1	Yes	2	100	80	OncoMap33Gene
ABL1_Exon_2072283	9	133755887	133756051	165	5	1	Yes	0	100	96	OncoMap33Gene
ABL1_Exon_2072781	9	133730188	133730483	296	5	3	Yes	0	100	78	OncoMap33Gene
ABL1_Exon_2072607	9	133750255	133750439	185	5	1	Yes	0	100	96	OncoMap33Gene
BRAF_Exon_2291994	7	140433813	140434570	758	5	5	Yes	0	100	90	OncoMap33Gene
BRAF_Exon_2290348	7	140439612	140439746	135	5	1	Yes	0	100	96	OncoMap33Gene
BRAF_Exon_2291641	7	140507760	140507862	103	5	1	Yes	0	100	95	OncoMap33Gene
BRAF_Exon_2291995	7	140482821	140482957	137	5	1	Yes	0	100	95	OncoMap33Gene
BRAF_Exon_2290305	7	140500162	140500281	120	5	1	Yes	2	100	80	OncoMap33Gene
BRAF_Exon_2292369	7	140624366	140624564	199	5	2	Yes	0	100	60	OncoMap33Gene
BRAF_Exon_2292201	7	140494108	140494267	160	5	2	Yes	0	100	79	OncoMap33Gene
BRAF_Exon_2290304	7	140487348	140487384	37	5	1	Yes	2	100	60	OncoMap33Gene
BRAF_Exon_2290349	7	140534409	140534672	264	5	2	Yes	2	100	79	OncoMap33Gene
BRAF_Exon_2290211	7	140481376	140481493	118	5	1	Yes	0	100	95	OncoMap33Gene
BRAF_Exon_2290306	7	140549911	140550012	102	5	2	Yes	2	100	78	OncoMap33Gene
BRAF_Exon_2290058	7	140453075	140453193	119	5	1	Yes	2	100	95	OncoMap33Gene
BRAF_Exon_2291996	7	140501212	140501360	149	5	1	Yes	2	100	98	OncoMap33Gene
BRAF_Exon_2290210	7	140477791	140477875	85	5	1	Yes	4	100	95	OncoMap33Gene
BRAF_Exon_2292200	7	140449087	140449218	132	5	1	Yes	0	100	96	OncoMap33Gene
BRAF_Exon_2291923	7	140508692	140508795	104	5	1	Yes	0	100	95	OncoMap33Gene
BRAF_Exon_2290059	7	140476712	140476888	177	5	2	Yes	0	100	96	OncoMap33Gene
BRAF_Exon_2292537	7	140453987	140454033	47	5	1	Yes	0	100	98	OncoMap33Gene
FBXW7_Exon_1901173	4	153251884	153252020	137	5	1	Yes	0	100	96	CRC
FBXW7_Exon_2154219	4	153332455	153333024	570	5	4	Yes	8	100	82	CRC
FBXW7_Exon_1898800	4	153303341	153303664	324	5	3	Yes	2	100	79	CRC
FBXW7_Exon_1899889	4	153258954	153259088	135	5	1	Yes	0	100	96	CRC
FBXW7_Exon_1976269	4	153273622	153274110	489	5	4	Yes	2	100	83	CRC
FBXW7_Exon_1897754	4	153253748	153253871	124	5	1	Yes	0	100	95	CRC
FBXW7_Exon_1900328	4	153242410	153244301	1892	5	12	Yes	4	100	93	CRC
FBXW7_Exon_1901953	4	153250824	153250937	114	5	1	Yes	0	100	96	CRC
FBXW7_Exon_1898255	4	153245336	153245546	211	5	2	Yes	0	100	95	CRC
FBXW7_Exon_1898860	4	153249360	153249541	182	5	2	Yes	0	100	77	CRC
FBXW7_Exon_1898861	4	153271194	153271276	83	5	1	Yes	0	100	95	CRC
FBXW7_Exon_2152112	4	153456093	153456172	80	5	1	Yes	0	100	96	CRC
FBXW7_Exon_1901172	4	153247158	153247383	226	5	2	Yes	0	100	98	CRC
FBXW7_Exon_1898256	4	153268082	153268223	142	5	1	Yes	0	100	80	CRC
FAM123B_Exon_2254984	X	63404997	63413264	8268	5	53	Yes	4	98	82	CRC
FAM123B_Exon_2252917	X	63425450	63425624	175	5	1	Yes	0	100	80	CRC
MYC_Exon_2202951	8	128752642	128753680	1039	5	7	Yes	4	100	86	OncoMap33Gene
MYC_Exon_2202760	8	128750494	128751265	772	5	5	Yes	4	84	72	OncoMap33Gene
MYC_Exon_2202469	8	128748315	128748869	555	5	4	Yes	4	100	65	OncoMap33Gene
VHL_Exon_2267839	3	10188198	10188320	123	5	1	Yes	0	100	96	OncoMap33Gene
VHL_Exon_2011217	3	10183319	10183871	553	5	1	Yes	2	42	60	OncoMap33Gene
VHL_Exon_2011555	3	10191471	10193746	2276	5	10	Yes	14	76	81	OncoMap33Gene
SOX9_Exon_1861445	17	70118860	70119113	254	5	2	Yes	2	100	60	CRC
SOX9_Exon_1867032	17	70117161	70117963	803	5	5	Yes	2	100	64	CRC
SOX9_Exon_1863098	17	70119684	70122560	2877	5	16	Yes	6	97	78	CRC
TP53_Exon_1887091	17	7590695	7590863	169	5	1	Yes	0	100	96	OncoMap33Gene
TP53_Exon_1889309	17	7571720	7573008	1289	5	6	Yes	8	73	73	OncoMap33Gene
TP53_Exon_1886867	17	7577499	7577608	110	5	1	Yes	0	100	80	OncoMap33Gene
TP53_Exon_1887011	17	7573927	7574033	107	5	1	Yes	0	100	80	OncoMap33Gene
CDKN2A_Exon_1892861	9	21967751	21968241	491	5	3	Yes	2	100	73	OncoMap33Gene
CDKN2A_Exon_2117241	9	21968574	21968770	197	5	2	Yes	0	100	60	OncoMap33Gene
CDKN2A_Exon_1891068	9	21970901	21971207	307	5	2	Yes	6	56	60	OncoMap33Gene
CDKN2A_Exon_2259042	9	21994138	21994490	353	5	3	Yes	0	100	60	OncoMap33Gene
CTNNB1_Exon_2006763	3	41265512	41265572	61	5	1	Yes	2	100	95	OncoMap33Gene
CTNNB1_Exon_2006997	3	41277215	41277334	120	5	1	Yes	0	100	96	OncoMap33Gene
CTNNB1_Exon_2007236	3	41268699	41268843	145	5	1	Yes	4	100	98	OncoMap33Gene
CTNNB1_Exon_2004993	3	41240942	41241161	220	5	1	Yes	2	62	60	OncoMap33Gene
CTNNB1_Exon_2007100	3	41279507	41279567	61	5	1	Yes	0	100	96	OncoMap33Gene
ARID1A_Exon_2155990	1	27094281	27094490	210	5	2	Yes	2	100	70	CRC
ARID1A_Exon_2155657	1	27105514	27108601	3088	5	20	Yes	0	95	87	CRC
ARID1A_Exon_2156155	1	27088643	27088810	168	5	1	Yes	0	100	96	CRC
ARID1A_Exon_2158344	1	27056142	27056354	213	5	2	Yes	2	100	80	CRC
ARID1A_Exon_2156075	1	27097610	27097817	208	5	2	Yes	0	100	80	CRC
ARID1A_Exon_2155906	1	27059167	27059283	117	5	1	Yes	0	100	96	CRC
ARID1A_Exon_2156406	1	27087347	27087587	241	5	2	Yes	0	100	96	CRC
ARID1A_Exon_2155989	1	27087875	27087964	90	5	1	Yes	2	100	80	CRC
ARID1A_Exon_2156408	1	27102068	27102198	131	5	1	Yes	0	100	96	CRC
ARID1A_Exon_2155905	1	27057643	27058095	453	5	3	Yes	0	100	66	CRC
ARID1A_Exon_2156074	1	27089464	27089776	313	5	3	Yes	0	100	73	CRC
ARID1A_Exon_2155734	1	27022522	27024031	1510	5	0	Yes	0	0	0	CRC, Low Score
APC_Exon_2019978	5	112111326	112111434	109	5	1	Yes	0	100	60	OncoMap33Gene
APC_Exon_2017753	5	112170648	112170862	215	5	2	Yes	2	100	78	OncoMap33Gene
APC_Exon_2018864	5	112157593	112157688	96	5	1	Yes	0	100	95	OncoMap33Gene
APC_Exon_2018123	5	112136976	112137080	105	5	1	Yes	2	100	96	OncoMap33Gene
APC_Exon_2265448	5	112073556	112073622	67	5	0	Yes	0	0	0	OncoMap33Gene, Low Score
APC_Exon_2018179	5	112102886	112103087	202	5	2	Yes	2	100	78	OncoMap33Gene
APC_Exon_2017752	5	112116487	112116600	114	5	1	Yes	2	100	60	OncoMap33Gene
APC_Exon_2267008	5	112128143	112128226	84	5	1	Yes	4	100	60	OncoMap33Gene
APC_Exon_2265634	5	112074050	112074157	108	5	1	Yes	0	100	96	OncoMap33Gene
APC_Exon_2021042	5	112162805	112162944	140	5	1	Yes	2	100	60	OncoMap33Gene
APC_Exon_2021041	5	112043202	112043579	378	5	2	Yes	0	70	60	OncoMap33Gene
APC_Exon_2019565	5	112164553	112164669	117	5	2	Yes	4	100	78	OncoMap33Gene
APC_Exon_2020381	5	112154663	112155041	379	5	3	Yes	0	100	84	OncoMap33Gene
APC_Exon_2018122	5	112102023	112102107	85	5	1	Yes	2	100	95	OncoMap33Gene
APC_Exon_2265614	5	112090570	112090722	153	5	2	Yes	0	100	96	OncoMap33Gene
APC_Exon_2018180	5	112151192	112151290	99	5	1	Yes	0	100	96	OncoMap33Gene
APC_Exon_2018339	5	112163626	112163703	78	5	1	Yes	0	100	96	OncoMap33Gene
TCF7L2_Exon_1885607	10	114799784	114799885	102	5	1	Yes	0	100	80	CRC
TCF7L2_Exon_1885606	10	114724315	114724383	69	5	0	Yes	0	0	0	CRC, Low Score
TCF7L2_Exon_1931477	10	114919679	114919751	73	5	1	Yes	0	100	96	CRC
TCF7L2_Exon_1887558	10	114905770	114905856	87	5	1	Yes	0	100	96	CRC
TCF7L2_Exon_1885714	10	114917780	114917828	49	5	1	Yes	0	100	96	CRC
TCF7L2_Exon_1885196	10	114912092	114912199	108	5	1	Yes	2	100	80	CRC
TCF7L2_Exon_1885715	10	114925314	114927436	2123	5	0	Yes	0	0	0	CRC, Low Score
TCF7L2_Exon_1887723	10	114918426	114918476	51	5	1	Yes	0	100	95	CRC
TCF7L2_Exon_1885878	10	114911484	114911643	160	5	2	Yes	0	100	70	CRC
TCF7L2_Exon_1927510	10	114921338	114921362	25	5	1	Yes	0	100	96	CRC
TCF7L2_Exon_1942853	10	114920378	114920450	73	5	1	Yes	0	100	96	CRC
TCF7L2_Exon_1885195	10	114900943	114901075	133	5	1	Yes	0	100	80	CRC
TCF7L2_Exon_2292682	10	114849159	114849299	141	5	1	Yes	0	100	96	CRC
PIK3CA_Exon_2076834	3	178943750	178943828	79	5	1	Yes	0	100	60	OncoMap33Gene
PIK3CA_Exon_2077577	3	178938774	178938945	172	5	2	Yes	4	100	60	OncoMap33Gene
PIK3CA_Exon_2078935	3	178935998	178936122	125	5	1	Yes	2	100	95	OncoMap33Gene
PIK3CA_Exon_2078326	3	178921332	178921577	246	5	2	Yes	2	100	96	OncoMap33Gene
PIK3CA_Exon_2080114	3	178866311	178866391	81	5	1	Yes	0	100	60	OncoMap33Gene
PIK3CA_Exon_2079001	3	178942488	178942609	122	5	1	Yes	0	100	96	OncoMap33Gene
PIK3CA_Exon_2079327	3	178919078	178919328	251	5	2	Yes	0	100	98	OncoMap33Gene
PIK3CA_Exon_2079000	3	178927383	178927488	106	5	1	Yes	0	100	96	OncoMap33Gene
PIK3CA_Exon_2078934	3	178922291	178922376	86	5	1	Yes	0	100	96	OncoMap33Gene
PIK3CA_Exon_2078327	3	178951882	178952497	616	5	4	Yes	0	100	87	OncoMap33Gene
PIK3CA_Exon_2078000	3	178947060	178947230	171	5	2	Yes	4	100	95	OncoMap33Gene
PIK3CA_Exon_2077576	3	178936984	178937065	82	5	1	Yes	0	100	98	OncoMap33Gene
PIK3CA_Exon_2076833	3	178941869	178941975	107	5	1	Yes	0	100	96	OncoMap33Gene
PIK3CA_Exon_2076832	3	178917478	178917687	210	5	2	Yes	6	100	79	OncoMap33Gene
PIK3CA_Exon_2077575	3	178916538	178916965	428	5	3	Yes	2	100	72	OncoMap33Gene
NRAS_Exon_2255265	1	115252190	115252349	160	5	1	Yes	0	100	96	OncoMap33Gene
NRAS_Exon_2255597	1	115258671	115258798	128	5	1	Yes	0	100	80	OncoMap33Gene
NRAS_Exon_2258071	1	115256421	115256599	179	5	0	Yes	0	0	0	OncoMap33Gene, Low Score
NRAS_Exon_2255009	1	115259279	115259515	237	5	2	Yes	4	100	60	OncoMap33Gene
NRAS_Exon_2255008	1	115251152	115251275	124	5	1	Yes	0	100	96	OncoMap33Gene
NF1_Exon_1849265	17	29588729	29588875	147	5	1	Yes	2	100	95	glioblastoma
NF1_Exon_1847748	17	29533258	29533389	132	5	1	Yes	0	100	95	glioblastoma
NF1_Exon_1844676	17	29685987	29686033	47	5	1	Yes	0	100	60	glioblastoma
NF1_Exon_1845041	17	29586050	29586147	98	5	2	Yes	0	100	79	glioblastoma
NF1_Exon_1847752	17	29654517	29654857	341	5	3	Yes	2	100	97	glioblastoma
NF1_Exon_1849267	17	29670027	29670153	127	5	1	Yes	0	100	96	glioblastoma
NF1_Exon_1842981	17	29557860	29557943	84	5	1	Yes	0	100	98	glioblastoma
NF1_Exon_1842980	17	29527440	29527613	174	5	2	Yes	0	100	79	glioblastoma
NF1_Exon_1843200	17	29676138	29676269	132	5	1	Yes	0	100	95	glioblastoma
NF1_Exon_1843201	17	29687505	29687721	217	5	2	Yes	0	100	60	glioblastoma
NF1_Exon_1845915	17	29553453	29553702	250	5	2	Yes	0	100	80	glioblastoma
NF1_Exon_1843371	17	29679275	29679432	158	5	2	Yes	2	100	79	glioblastoma
NF1_Exon_1848458	17	29496909	29497015	107	5	1	Yes	0	100	96	glioblastoma
NF1_Exon_1848460	17	29585362	29585520	159	5	1	Yes	0	100	96	glioblastoma
NF1_Exon_1847753	17	29677201	29677336	136	5	1	Yes	0	100	95	glioblastoma
NF1_Exon_1843475	17	29657314	29657516	203	5	2	Yes	2	100	78	glioblastoma
NF1_Exon_1847750	17	29552113	29552268	156	5	2	Yes	0	100	96	glioblastoma
NF1_Exon_1844672	17	29509526	29509683	158	5	2	Yes	6	100	60	glioblastoma
NF1_Exon_1847279	17	29667523	29667663	141	5	1	Yes	0	100	96	glioblastoma
NF1_Exon_1843142	17	29661856	29662049	194	5	2	Yes	0	100	97	glioblastoma
NF1_Exon_1849268	17	29685498	29685640	143	5	1	Yes	0	100	95	glioblastoma
NF1_Exon_1846784	17	29550462	29550585	124	5	1	Yes	0	100	95	glioblastoma
NF1_Exon_1843141	17	29587387	29587533	147	5	1	Yes	0	100	96	glioblastoma
NF1_Exon_1843370	17	29556043	29556483	441	5	3	Yes	0	100	96	glioblastoma
NF1_Exon_1849266	17	29652838	29653270	433	5	3	Yes	0	100	79	glioblastoma
NF1_Exon_1846508	17	29665722	29665823	102	5	1	Yes	0	100	96	glioblastoma
NF1_Exon_1843143	17	29701031	29704695	3665	5	23	Yes	10	100	76	glioblastoma
NF1_Exon_1845671	17	29490204	29490394	191	5	2	Yes	2	100	97	glioblastoma
NF1_Exon_1845674	17	29592247	29592357	111	5	1	Yes	0	100	96	glioblastoma
NF1_Exon_1843059	17	29576002	29576137	136	5	2	Yes	0	100	79	glioblastoma
NF1_Exon_2166252	17	29579956	29580018	63	5	1	Yes	0	100	96	glioblastoma
NF1_Exon_1849263	17	29557278	29557400	123	5	1	Yes	0	100	96	glioblastoma
NF1_Exon_1847907	17	29483001	29483144	144	5	1	Yes	0	100	96	glioblastoma
NF1_Exon_1843198	17	29546023	29546136	114	5	1	Yes	0	100	96	glioblastoma
NF1_Exon_1843057	17	29486028	29486111	84	5	1	Yes	0	100	96	glioblastoma
NF1_Exon_1844675	17	29683478	29683600	123	5	1	Yes	2	100	98	glioblastoma
NF1_Exon_1847908	17	29559091	29559207	117	5	1	Yes	0	100	95	glioblastoma
NF1_Exon_1845672	17	29556853	29556992	140	5	1	Yes	0	100	96	glioblastoma
NF1_Exon_1842979	17	29421945	29422387	443	5	2	Yes	0	66	60	glioblastoma
NF1_Exon_1847749	17	29541469	29541603	135	5	1	Yes	2	100	96	glioblastoma
RET_Exon_1929860	10	43607547	43607672	126	5	1	Yes	0	100	60	OncoMap33Gene
RET_Exon_1929859	10	43572517	43572779	263	5	2	Yes	0	100	60	OncoMap33Gene
RET_Exon_1929193	10	43600400	43600641	242	5	2	Yes	4	100	60	OncoMap33Gene
RET_Exon_1928194	10	43601824	43602019	196	5	1	Yes	2	67	80	OncoMap33Gene
RET_Exon_1927181	10	43615529	43615651	123	5	1	Yes	2	100	60	OncoMap33Gene
RET_Exon_1926927	10	43597790	43598077	288	5	3	Yes	4	100	73	OncoMap33Gene
RET_Exon_1929267	10	43606655	43606913	259	5	2	Yes	6	100	80	OncoMap33Gene
RET_Exon_1931470	10	43609928	43610184	257	5	1	Yes	0	46	80	OncoMap33Gene
RET_Exon_2118094	10	43623560	43625797	2238	5	14	Yes	2	100	79	OncoMap33Gene
RET_Exon_1929266	10	43604479	43604678	200	5	2	Yes	2	100	60	OncoMap33Gene
RET_Exon_1927180	10	43612032	43612179	148	5	2	Yes	0	100	80	OncoMap33Gene
RET_Exon_1927505	10	43614979	43615193	215	5	2	Yes	4	100	60	OncoMap33Gene
RET_Exon_1931471	10	43619119	43619256	138	5	1	Yes	0	100	80	OncoMap33Gene
RET_Exon_1929116	10	43595907	43596170	264	5	2	Yes	2	100	60	OncoMap33Gene
RET_Exon_1927266	10	43613821	43613928	108	5	1	Yes	0	100	96	OncoMap33Gene
RET_Exon_1930125	10	43620331	43620430	100	5	1	Yes	0	100	96	OncoMap33Gene
RET_Exon_1927265	10	43608301	43608411	111	5	1	Yes	0	100	96	OncoMap33Gene
RET_Exon_1929268	10	43617394	43617464	71	5	1	Yes	0	100	80	OncoMap33Gene
RET_Exon_1929009	10	43609004	43609123	120	5	0	Yes	0	0	0	OncoMap33Gene, Low Score
SMAD4_Exon_1928589	18	48593389	48593557	169	5	2	Yes	0	100	96	CRC
SMAD4_Exon_1928910	18	48581151	48581363	213	5	0	Yes	0	0	0	CRC, Low Score
SMAD4_Exon_1928828	18	48575665	48575694	30	5	1	Yes	0	100	96	CRC
SMAD4_Exon_1929587	18	48556583	48556993	411	5	1	Yes	0	66	60	CRC
SMAD4_Exon_1929403	18	48591793	48591976	184	5	2	Yes	0	100	95	CRC
SMAD4_Exon_1929588	18	48575056	48575230	175	5	2	Yes	2	100	60	CRC
SMAD4_Exon_1928738	18	48586236	48586286	51	5	1	Yes	2	100	95	CRC
SMAD4_Exon_1928588	18	48573290	48573665	376	5	3	Yes	0	100	97	CRC
SMAD4_Exon_1928739	18	48604626	48611411	6786	5	40	Yes	36	93	83	CRC
SMAD4_Exon_1928911	18	48603008	48603146	139	5	2	Yes	0	100	89	CRC
STK11_Exon_2006111	19	1222984	1223171	188	5	2	Yes	2	100	60	OncoMap33Gene
STK11_Exon_2002265	19	1227592	1228434	843	5	5	Yes	4	92	72	OncoMap33Gene
STK11_Exon_2002659	19	1218416	1218499	84	5	0	Yes	0	0	0	OncoMap33Gene, Low Score
STK11_Exon_2003761	19	1219323	1219412	90	5	0	Yes	0	0	0	OncoMap33Gene, Low Score
STK11_Exon_2004755	19	1226453	1226662	210	5	1	Yes	0	71	60	OncoMap33Gene
STK11_Exon_2007676	19	1205798	1207202	1405	5	3	Yes	2	44	66	OncoMap33Gene
STK11_Exon_2007677	19	1221212	1221339	128	5	1	Yes	0	100	80	OncoMap33Gene
STK11_Exon_2003080	19	1221948	1222005	58	5	1	Yes	0	100	60	OncoMap33Gene
SMAD2_Exon_2110510	18	45394694	45394828	135	5	1	Yes	6	100	60	CRC
SMAD2_Exon_2107289	18	45396846	45396935	90	5	1	Yes	0	100	96	CRC
SMAD2_Exon_2108781	18	45395614	45395807	194	5	2	Yes	0	100	78	CRC
SMAD2_Exon_2107037	18	45391430	45391504	75	5	1	Yes	0	100	95	CRC
SMAD2_Exon_2109087	18	45374846	45375058	213	5	2	Yes	0	100	96	CRC
SMAD2_Exon_2106595	18	45422892	45423180	289	5	3	Yes	2	100	95	CRC
SMAD2_Exon_2107535	18	45359466	45368321	8856	5	54	Yes	26	94	87	CRC
SMAD2_Exon_2106427	18	45377645	45377698	54	5	1	Yes	0	100	96	CRC
RB1_Exon_2146064	13	48942663	48942740	78	5	1	Yes	0	100	96	OncoMap33Gene
RB1_Exon_2145722	13	49033824	49033969	146	5	0	Yes	0	0	0	OncoMap33Gene, Low Score
RB1_Exon_2146396	13	48934153	48934263	111	5	1	Yes	0	100	96	OncoMap33Gene
RB1_Exon_2145829	13	48936951	48937093	143	5	2	Yes	0	100	79	OncoMap33Gene
RB1_Exon_2149021	13	49050837	49050979	143	5	1	Yes	0	100	95	OncoMap33Gene
RB1_Exon_2149946	13	48939030	48939107	78	5	1	Yes	2	100	60	OncoMap33Gene
RB1_Exon_2146151	13	48941630	48941739	110	5	1	Yes	0	100	60	OncoMap33Gene
RB1_Exon_2145975	13	48881416	48881542	127	5	1	Yes	0	100	60	OncoMap33Gene
RB1_Exon_2145723	13	49051491	49051540	50	5	1	Yes	2	100	95	OncoMap33Gene
RB1_Exon_2145893	13	49054134	49056026	1893	5	12	Yes	12	100	75	OncoMap33Gene
RB1_Exon_2146063	13	48923092	48923159	68	5	1	Yes	0	100	96	OncoMap33Gene
RB1_Exon_2145977	13	49027129	49027247	119	5	1	Yes	0	100	60	OncoMap33Gene
RB1_Exon_2145832	13	49047496	49047526	31	5	1	Yes	2	100	95	OncoMap33Gene
RB1_Exon_2146066	13	48955383	48955579	197	5	2	Yes	8	100	60	OncoMap33Gene
RB1_Exon_2146306	13	48953730	48953786	57	5	0	Yes	0	0	0	OncoMap33Gene, Low Score
RB1_Exon_2149109	13	48919216	48919335	120	5	1	Yes	2	100	60	OncoMap33Gene
RB1_Exon_2148604	13	48877883	48878185	303	5	2	Yes	0	95	60	OncoMap33Gene
RB1_Exon_2145976	13	48916735	48916850	116	5	1	Yes	0	100	96	OncoMap33Gene
RB1_Exon_2145978	13	49030340	49030485	146	5	1	Yes	0	100	96	OncoMap33Gene
RB1_Exon_2145892	13	49037867	49037971	105	5	1	Yes	0	100	60	OncoMap33Gene
RB1_Exon_2146065	13	48951054	48951170	117	5	1	Yes	4	100	60	OncoMap33Gene
RB1_Exon_2145567	13	48947541	48947628	88	5	1	Yes	4	100	60	OncoMap33Gene
RB1_Exon_2145828	13	48921961	48921999	39	5	1	Yes	0	100	96	OncoMap33Gene
SRC_Exon_2190163	20	36026102	36026257	156	5	1	Yes	0	100	60	OncoMap33Gene
SRC_Exon_2190072	20	36028518	36028697	180	5	1	Yes	0	100	60	OncoMap33Gene
SRC_Exon_2190162	20	36011022	36011189	168	5	2	Yes	0	100	70	OncoMap33Gene
SRC_Exon_2244182	20	35973088	35973290	203	5	2	Yes	6	100	60	OncoMap33Gene
SRC_Exon_2189930	20	36012553	36012806	254	5	0	Yes	0	0	0	OncoMap33Gene, Low Score
SRC_Exon_2190071	20	36014478	36014577	100	5	1	Yes	0	100	80	OncoMap33Gene
SRC_Exon_2192385	20	36031574	36033821	2248	5	15	Yes	4	97	72	OncoMap33Gene
SRC_Exon_2192353	20	35993607	35993680	74	5	1	Yes	0	100	96	OncoMap33Gene
SRC_Exon_2189929	20	35974557	35974658	102	5	1	Yes	0	100	80	OncoMap33Gene
SRC_Exon_2189833	20	36024565	36024714	150	5	1	Yes	0	100	60	OncoMap33Gene
SRC_Exon_2192160	20	36030005	36030081	77	5	1	Yes	0	100	96	OncoMap33Gene
AKT1_Exon_1958158	14	105238702	105238789	88	5	0	Yes	0	0	0	OncoMap33Gene, Low Score
AKT1_Exon_1958831	14	105261821	105262080	260	5	0	Yes	0	0	0	OncoMap33Gene, Low Score
AKT1_Exon_1958159	14	105240249	105240317	69	5	1	Yes	2	100	80	OncoMap33Gene
AKT1_Exon_1963217	14	105258935	105259059	125	5	0	Yes	0	0	0	OncoMap33Gene, Low Score
AKT1_Exon_1960592	14	105246425	105246553	129	5	1	Yes	4	100	60	OncoMap33Gene
AKT1_Exon_1963292	14	105242996	105243107	112	5	0	Yes	0	0	0	OncoMap33Gene, Low Score
AKT1_Exon_1958829	14	105235687	105236757	1071	5	5	Yes	12	80	68	OncoMap33Gene
AKT1_Exon_1958409	14	105237082	105237184	103	5	1	Yes	0	100	80	OncoMap33Gene
AKT1_Exon_1960591	14	105241989	105242136	148	5	0	Yes	0	0	0	OncoMap33Gene, Low Score
CDK4_Exon_2062592	12	58145958	58146164	207	5	2	Yes	4	100	60	OncoMap33Gene
CDK4_Exon_2066658	12	58142003	58142400	398	5	3	Yes	6	100	90	OncoMap33Gene
CSF1R_Exon_2096594	5	149440425	149440535	111	5	1	Yes	0	100	80	OncoMap33Gene
CSF1R_Exon_2096032	5	149459615	149459899	285	5	3	Yes	0	100	66	OncoMap33Gene
CSF1R_Exon_2098349	5	149452864	149453056	193	5	2	Yes	0	100	70	OncoMap33Gene
CSF1R_Exon_2096488	5	149460330	149460587	258	5	2	Yes	0	100	70	OncoMap33Gene
CSF1R_Exon_2097021	5	149439263	149439425	163	5	1	Yes	0	100	60	OncoMap33Gene
CSF1R_Exon_2097280	5	149457675	149457811	137	5	1	Yes	0	100	96	OncoMap33Gene
CSF1R_Exon_2096595	5	149492824	149492935	112	5	1	Yes	0	100	60	OncoMap33Gene
CSF1R_Exon_2098922	5	149447778	149447893	116	5	1	Yes	0	100	80	OncoMap33Gene
CSF1R_Exon_2096251	5	149456839	149456998	160	5	1	Yes	2	100	80	OncoMap33Gene
CSF1R_Exon_2097405	5	149465942	149466170	229	5	2	Yes	2	100	60	OncoMap33Gene
CSF1R_Exon_2098402	5	149434800	149434899	100	5	1	Yes	0	100	80	OncoMap33Gene
AKT2_Exon_2220441	19	40771129	40771258	130	5	1	Yes	2	100	80	OncoMap33Gene
AKT2_Exon_2220813	19	40743876	40743998	123	5	0	Yes	0	0	0	OncoMap33Gene, Low Score
AKT2_Exon_2221341	19	40747845	40747976	132	5	1	Yes	2	100	80	OncoMap33Gene
AKT2_Exon_2218308	19	40762833	40762961	129	5	1	Yes	0	100	80	OncoMap33Gene
AKT2_Exon_2218700	19	40745952	40746017	66	5	1	Yes	2	100	80	OncoMap33Gene
AKT2_Exon_2220707	19	40791088	40791265	178	5	1	Yes	2	100	60	OncoMap33Gene
AKT2_Exon_2220814	19	40748441	40748594	154	5	1	Yes	0	100	60	OncoMap33Gene
AKT2_Exon_2218370	19	40744812	40744880	69	5	1	Yes	0	100	80	OncoMap33Gene
AKT2_Exon_2218452	19	40736224	40739858	3635	5	13	Yes	8	64	70	OncoMap33Gene
AKT2_Exon_2221562	19	40761065	40761176	112	5	1	Yes	0	100	80	OncoMap33Gene
ERBB2_Exon_1835901	17	37863243	37863394	152	5	1	Yes	0	100	96	OncoMap33Gene
ERBB2_Exon_1985719	17	37849514	37849578	65	5	1	Yes	0	100	96	OncoMap33Gene
ERBB2_Exon_1982291	17	37844949	37845053	105	5	1	Yes	0	100	96	OncoMap33Gene
ERBB2_Exon_1834909	17	37881960	37882106	147	5	1	Yes	0	100	80	OncoMap33Gene
ERBB2_Exon_1984264	17	37844393	37844531	139	5	1	Yes	0	100	96	OncoMap33Gene
ERBB2_Exon_1839697	17	37864574	37864787	214	5	2	Yes	0	100	70	OncoMap33Gene
ERBB2_Exon_1839179	17	37873573	37873733	161	5	1	Yes	0	100	60	OncoMap33Gene
ERBB2_Exon_1835505	17	37865571	37865705	135	5	1	Yes	0	100	96	OncoMap33Gene
ERBB2_Exon_1837201	17	37856254	37856564	311	5	2	Yes	0	92	60	OncoMap33Gene
ERBB2_Exon_1981377	17	37851241	37851434	194	5	1	Yes	0	100	96	OncoMap33Gene
ERBB2_Exon_1834908	17	37876040	37876087	48	5	1	Yes	0	100	96	OncoMap33Gene
HRAS_Exon_1851194	11	535416	535550	135	5	1	Yes	0	100	60	OncoMap33Gene
FGFR2_Exon_1896380	10	123256046	123256236	191	5	2	Yes	4	100	80	OncoMap33Gene
FGFR2_Exon_2284748	10	123355991	123356159	169	5	2	Yes	2	100	70	OncoMap33Gene
FGFR2_Exon_2008715	10	123276833	123276977	145	5	2	Yes	0	100	87	OncoMap33Gene
FGFR2_Exon_1896050	10	123324016	123324093	78	5	1	Yes	0	100	60	OncoMap33Gene
FGFR2_Exon_2141967	10	123324952	123325218	267	5	2	Yes	6	100	70	OncoMap33Gene
FGFR2_Exon_1893695	10	123298106	123298229	124	5	1	Yes	2	100	80	OncoMap33Gene
FGFR2_Exon_1895059	10	123263304	123263455	152	5	1	Yes	0	100	80	OncoMap33Gene
FGFR2_Exon_1895224	10	123243212	123243317	106	5	1	Yes	0	100	96	OncoMap33Gene
FGFR2_Exon_1896126	10	123260340	123260461	122	5	1	Yes	0	100	80	OncoMap33Gene
FGFR2_Exon_1894461	10	123247505	123247627	123	5	1	Yes	2	100	95	OncoMap33Gene
FGFR2_Exon_1896048	10	123246868	123246938	71	5	1	Yes	2	100	98	OncoMap33Gene
FGFR2_Exon_1894462	10	123279493	123279683	191	5	2	Yes	4	100	60	OncoMap33Gene
FGFR2_Exon_1895058	10	123241367	123241691	325	5	0	Yes	0	0	0	OncoMap33Gene, Low Score
FGFR2_Exon_1894102	10	123244909	123245046	138	5	1	Yes	0	100	80	OncoMap33Gene
FGFR2_Exon_1894445	10	123258009	123258119	111	5	1	Yes	0	100	96	OncoMap33Gene
FGFR2_Exon_1896127	10	123278196	123278343	148	5	1	Yes	0	100	96	OncoMap33Gene
FGFR2_Exon_1895225	10	123310804	123310973	170	5	1	Yes	0	100	96	OncoMap33Gene
FGFR2_Exon_1893779	10	123357476	123357972	497	5	2	Yes	2	67	60	OncoMap33Gene
FGFR3_Exon_2108985	4	1804641	1804791	151	5	1	Yes	0	100	60	OncoMap33Gene
FGFR3_Exon_1924601	4	1806551	1806696	146	5	1	Yes	4	100	60	OncoMap33Gene
FGFR3_Exon_1925253	4	1795560	1795770	211	5	1	Yes	0	72	60	OncoMap33Gene
FGFR3_Exon_1923223	4	1795039	1795192	154	5	0	Yes	0	0	0	OncoMap33Gene, Low Score
FGFR3_Exon_1923225	4	1806057	1806247	191	5	2	Yes	8	100	60	OncoMap33Gene
FGFR3_Exon_1924875	4	1805419	1805563	145	5	1	Yes	4	100	60	OncoMap33Gene
FGFR1_Exon_1999233	8	38318614	38318773	160	5	1	Yes	0	100	80	OncoMap33Gene
FGFR1_Exon_1941411	8	38287200	38287466	267	5	2	Yes	0	100	60	OncoMap33Gene
FGFR1_Exon_2091487	8	38297824	38297891	68	5	1	Yes	0	100	96	OncoMap33Gene
FGFR1_Exon_1941972	8	38283640	38283763	124	5	1	Yes	0	100	80	OncoMap33Gene
FGFR1_Exon_1942334	8	38282027	38282217	191	5	1	Yes	0	100	80	OncoMap33Gene
FGFR1_Exon_1941410	8	38273388	38273578	191	5	1	Yes	0	53	60	OncoMap33Gene
FGFR1_Exon_1940935	8	38279315	38279459	145	5	1	Yes	0	100	80	OncoMap33Gene
FGFR1_Exon_1941062	8	38274824	38274934	111	5	1	Yes	0	100	60	OncoMap33Gene
FGFR1_Exon_1940403	8	38314874	38315052	179	5	1	Yes	0	100	80	OncoMap33Gene
EGFR_Exon_1962978	7	55209979	55210130	152	5	1	Yes	0	100	98	OncoMap33Gene
EGFR_Exon_2084446	7	55270210	55270318	109	5	1	Yes	0	100	80	OncoMap33Gene
EGFR_Exon_1964443	7	55225356	55225446	91	5	1	Yes	0	100	96	OncoMap33Gene
EGFR_Exon_1962752	7	55220239	55220357	119	5	1	Yes	0	100	96	OncoMap33Gene
EGFR_Exon_2085578	7	55272949	55275031	2083	5	12	Yes	28	99	70	OncoMap33Gene
EGFR_Exon_2085900	7	55241614	55241736	123	5	1	Yes	0	100	96	OncoMap33Gene
EGFR_Exon_1962979	7	55231426	55231516	91	5	1	Yes	0	100	60	OncoMap33Gene
EGFR_Exon_2085109	7	55260459	55260534	76	5	1	Yes	0	100	96	OncoMap33Gene
EGFR_Exon_2084445	7	55268881	55269048	168	5	2	Yes	6	100	60	OncoMap33Gene
EGFR_Exon_1960416	7	55218987	55219055	69	5	1	Yes	0	100	80	OncoMap33Gene
EGFR_Exon_2085253	7	55268009	55268106	98	5	1	Yes	0	100	96	OncoMap33Gene
EGFR_Exon_2084816	7	55269428	55269475	48	5	1	Yes	0	100	98	OncoMap33Gene
EGFR_Exon_2086564	7	55240676	55240817	142	5	1	Yes	0	100	80	OncoMap33Gene
EGFR_Exon_2084940	7	55266410	55266556	147	5	1	Yes	0	100	96	OncoMap33Gene
EGFR_Exon_1961920	7	55210998	55211181	184	5	2	Yes	8	100	70	OncoMap33Gene
EGFR_Exon_2085577	7	55248986	55249171	186	5	2	Yes	0	100	80	OncoMap33Gene
EGFR_Exon_1963722	7	55214299	55214433	135	5	1	Yes	0	100	96	OncoMap33Gene
EGFR_Exon_1962676	7	55229192	55229324	133	5	1	Yes	0	100	96	OncoMap33Gene
EGFR_Exon_1964297	7	55223523	55223639	117	5	1	Yes	0	100	96	OncoMap33Gene
EGFR_Exon_2084815	7	55259412	55259567	156	5	1	Yes	0	100	80	OncoMap33Gene
EGFR_Exon_2086565	7	55242415	55242513	99	5	1	Yes	2	100	80	OncoMap33Gene
EGFR_Exon_1961921	7	55236216	55236328	113	5	1	Yes	0	100	95	OncoMap33Gene
EGFR_Exon_1963723	7	55232973	55233130	158	5	1	Yes	2	100	80	OncoMap33Gene
EGFR_Exon_1962753	7	55221704	55221845	142	5	1	Yes	0	100	96	OncoMap33Gene
EGFR_Exon_1964154	7	55227832	55228031	200	5	2	Yes	0	100	96	OncoMap33Gene
EGFR_Exon_1962751	7	55086725	55087058	334	5	3	Yes	2	100	66	OncoMap33Gene
JAK3_Exon_2063345	19	17951039	17951150	112	5	1	Yes	0	100	80	OncoMap33Gene
JAK3_Exon_2064190	19	17958755	17958841	87	5	1	Yes	0	100	80	OncoMap33Gene
JAK3_Exon_2066834	19	17946733	17946860	128	5	1	Yes	0	100	80	OncoMap33Gene
JAK3_Exon_2063072	19	17955043	17955239	197	5	1	Yes	0	21	80	OncoMap33Gene
JAK3_Exon_2063277	19	17953125	17953419	295	5	3	Yes	2	100	60	OncoMap33Gene
JAK3_Exon_2063070	19	17950286	17950472	187	5	1	Yes	2	72	96	OncoMap33Gene
JAK3_Exon_2063437	19	17947938	17948022	85	5	1	Yes	0	100	80	OncoMap33Gene
JAK3_Exon_2063522	19	17935593	17937719	2127	5	7	Yes	4	58	78	OncoMap33Gene
JAK3_Exon_2066835	19	17954586	17954709	124	5	1	Yes	0	100	96	OncoMap33Gene
FLT3_Exon_2251232	13	28631484	28631599	116	5	1	Yes	0	100	96	OncoMap33Gene
FLT3_Exon_2253379	13	28611322	28611425	104	5	1	Yes	0	100	96	OncoMap33Gene
FLT3_Exon_2251744	13	28588589	28588694	106	5	1	Yes	2	100	95	OncoMap33Gene
FLT3_Exon_2251840	13	28598998	28599080	83	5	1	Yes	0	100	95	OncoMap33Gene
FLT3_Exon_2251573	13	28592604	28592726	123	5	1	Yes	0	100	80	OncoMap33Gene
FLT3_Exon_2253626	13	28674605	28674729	125	5	0	Yes	0	0	0	OncoMap33Gene, Low Score
FLT3_Exon_2251166	13	28602315	28602425	111	5	1	Yes	2	100	95	OncoMap33Gene
FLT3_Exon_2251079	13	28589727	28589838	112	5	1	Yes	0	100	80	OncoMap33Gene
FLT3_Exon_2253291	13	28644628	28644749	122	5	1	Yes	0	100	96	OncoMap33Gene
FLT3_Exon_2253625	13	28624232	28624359	128	5	1	Yes	0	100	95	OncoMap33Gene
FLT3_Exon_2251574	13	28597487	28597614	128	5	2	Yes	2	100	97	OncoMap33Gene
FLT3_Exon_2251484	13	28601225	28601378	154	5	1	Yes	0	100	96	OncoMap33Gene
FLT3_Exon_2253381	13	28636004	28636206	203	5	2	Yes	0	100	80	OncoMap33Gene
FLT3_Exon_2253378	13	28577411	28578311	901	5	4	Yes	2	93	83	OncoMap33Gene
FLT3_Exon_2253380	13	28622412	28622580	169	5	1	Yes	2	100	98	OncoMap33Gene
FLT3_Exon_2253932	13	28589294	28589393	100	5	1	Yes	2	100	95	OncoMap33Gene
FLT3_Exon_2253290	13	28626682	28626811	130	5	1	Yes	0	100	96	OncoMap33Gene
jak2_Exon_2272361	9	5055669	5055788	120	5	1	Yes	0	100	60	OncoMap33Gene
jak2_Exon_2271116	9	5021963	5022213	251	5	2	Yes	0	100	87	OncoMap33Gene
jak2_Exon_2270997	9	5064883	5065040	158	5	1	Yes	0	100	60	OncoMap33Gene
jak2_Exon_2270924	9	5073698	5073785	88	5	1	Yes	0	100	95	OncoMap33Gene
jak2_Exon_2272025	9	5078306	5078444	139	5	1	Yes	0	100	95	OncoMap33Gene
jak2_Exon_2270768	9	5089674	5089863	190	5	2	Yes	4	100	96	OncoMap33Gene
jak2_Exon_2271115	9	4985940	4986022	83	5	1	Yes	0	100	96	OncoMap33Gene
jak2_Exon_2272024	9	5072492	5072626	135	5	1	Yes	0	100	95	OncoMap33Gene
jak2_Exon_2272023	9	4985245	4985630	386	5	2	Yes	2	80	60	OncoMap33Gene
jak2_Exon_2270766	9	5050686	5050831	146	5	1	Yes	0	100	95	OncoMap33Gene
jak2_Exon_2271482	9	5054563	5054884	322	5	3	Yes	2	100	97	OncoMap33Gene
jak2_Exon_2271669	9	5081725	5081861	137	5	1	Yes	0	100	95	OncoMap33Gene
jak2_Exon_2271096	9	5044403	5044520	118	5	1	Yes	0	100	96	OncoMap33Gene
jak2_Exon_2270767	9	5069925	5070052	128	5	1	Yes	0	100	95	OncoMap33Gene
jak2_Exon_2270998	9	5077453	5077580	128	5	2	Yes	2	100	77	OncoMap33Gene
jak2_Exon_2272362	9	5066678	5066789	112	5	1	Yes	0	100	60	OncoMap33Gene
jak2_Exon_2272146	9	5123004	5123121	118	5	1	Yes	0	100	96	OncoMap33Gene
jak2_Exon_2272163	9	5029783	5029906	124	5	1	Yes	0	100	96	OncoMap33Gene
jak2_Exon_2270923	9	5069022	5069208	187	5	2	Yes	0	100	95	OncoMap33Gene
NF2_Exon_1847105	22	30070825	30070930	106	5	1	Yes	0	100	96	Meningioma
NF2_Exon_1847106	22	30074185	30074312	128	5	1	Yes	0	100	96	Meningioma
NF2_Exon_1848765	22	30090741	30094589	3849	5	13	Yes	4	55	70	Meningioma
NF2_Exon_1844819	22	30067815	30067937	123	5	1	Yes	0	100	96	Meningioma
NF2_Exon_1845256	22	30060979	30061053	75	5	1	Yes	0	100	96	Meningioma
NF2_Exon_1847461	22	30051583	30051665	83	5	1	Yes	0	100	98	Meningioma
NF2_Exon_1849380	22	30077428	30077590	163	5	1	Yes	0	100	96	Meningioma
NF2_Exon_1848528	22	30035079	30035201	123	5	1	Yes	0	100	96	Meningioma
NF2_Exon_1846150	22	30032740	30032865	126	5	1	Yes	0	100	96	Meningioma
NF2_Exon_1844818	22	30064322	30064435	114	5	1	Yes	0	100	96	Meningioma
NF2_Exon_1844820	22	30069258	30069475	218	5	2	Yes	0	100	60	Meningioma
NF2_Exon_1844890	22	30054178	30054253	76	5	1	Yes	0	100	96	Meningioma
NF2_Exon_1844889	22	29999545	30000101	557	5	3	Yes	0	87	66	Meningioma
NF2_Exon_1845932	22	30038191	30038274	84	5	1	Yes	0	100	96	Meningioma
NF2_Exon_1846151	22	30050646	30050714	69	5	1	Yes	0	100	96	Meningioma
NF2_Exon_1846668	22	30057194	30057328	135	5	1	Yes	0	100	96	Meningioma
MLH1_Exon_1915098	3	37083759	37083822	64	5	1	Yes	0	100	96	OncoMap33Gene
MLH1_Exon_1917495	3	37081677	37081785	109	5	1	Yes	0	100	96	OncoMap33Gene
MLH1_Exon_1914206	3	37067128	37067498	371	5	3	Yes	16	100	60	OncoMap33Gene
MLH1_Exon_1916639	3	37070275	37070423	149	5	1	Yes	0	100	96	OncoMap33Gene
MLH1_Exon_1914530	3	37048482	37048554	73	5	1	Yes	2	100	95	OncoMap33Gene
MLH1_Exon_1914379	3	37055923	37056035	113	5	1	Yes	0	100	96	OncoMap33Gene
MLH1_Exon_1914285	3	37058997	37059090	94	5	1	Yes	0	100	96	OncoMap33Gene
MLH1_Exon_1914611	3	37090395	37090508	114	5	0	Yes	0	0	0	OncoMap33Gene, Low Score
MLH1_Exon_1917611	3	37089010	37089174	165	5	0	Yes	0	0	0	OncoMap33Gene, Low Score
MLH1_Exon_1914610	3	37061801	37061954	154	5	1	Yes	4	100	80	OncoMap33Gene
MLH1_Exon_2038480	3	37050305	37050396	92	5	1	Yes	2	100	95	OncoMap33Gene
MLH1_Exon_1914380	3	37090008	37090100	93	5	0	Yes	0	0	0	OncoMap33Gene, Low Score
MLH1_Exon_1915412	3	37091977	37092337	361	5	0	Yes	0	0	0	OncoMap33Gene, Low Score
MLH1_Exon_1914378	3	37045892	37045965	74	5	1	Yes	2	100	60	OncoMap33Gene
KIT_Exon_1925696	4	55604595	55606881	2287	5	16	Yes	8	100	89	OncoMap33Gene
KIT_Exon_1923452	4	55595501	55595651	151	5	1	Yes	0	100	96	OncoMap33Gene
KIT_Exon_1925695	4	55598037	55598164	128	5	1	Yes	4	100	60	OncoMap33Gene
KIT_Exon_1924878	4	55597494	55597585	92	5	1	Yes	4	100	95	OncoMap33Gene
KIT_Exon_1923450	4	55569890	55570058	169	5	2	Yes	2	100	77	OncoMap33Gene
KIT_Exon_1923267	4	55565796	55565932	137	5	1	Yes	0	100	96	OncoMap33Gene
KIT_Exon_1924603	4	55589750	55589864	115	5	1	Yes	0	100	80	OncoMap33Gene
KIT_Exon_1922539	4	55561678	55561947	270	5	2	Yes	2	100	80	OncoMap33Gene
KIT_Exon_1925439	4	55603341	55603446	106	5	1	Yes	0	100	96	OncoMap33Gene
KIT_Exon_1923367	4	55564450	55564731	282	5	2	Yes	0	100	70	OncoMap33Gene
KIT_Exon_1922948	4	55573264	55573453	190	5	1	Yes	0	100	95	OncoMap33Gene
KIT_Exon_1923106	4	55599236	55599358	123	5	1	Yes	0	100	96	OncoMap33Gene
KIT_Exon_1923233	4	55575590	55575705	116	5	1	Yes	0	100	96	OncoMap33Gene
KIT_Exon_1924602	4	55524095	55524248	154	5	1	Yes	0	100	60	OncoMap33Gene
MET_Exon_2148315	7	116398513	116398674	162	5	2	Yes	2	100	97	OncoMap33Gene
MET_Exon_2148030	7	116339125	116340338	1214	5	8	Yes	10	100	83	OncoMap33Gene
MET_Exon_2149458	7	116423358	116423523	166	5	1	Yes	0	100	96	OncoMap33Gene
MET_Exon_2147965	7	116422042	116422151	110	5	1	Yes	0	100	96	OncoMap33Gene
MET_Exon_2148891	7	116418830	116419011	182	5	2	Yes	0	100	70	OncoMap33Gene
MET_Exon_2148987	7	116414935	116415165	231	5	2	Yes	2	100	79	OncoMap33Gene
MET_Exon_2148031	7	116380906	116381079	174	5	2	Yes	2	100	70	OncoMap33Gene
MET_Exon_2147964	7	116403104	116403322	219	5	2	Yes	2	100	77	OncoMap33Gene
MET_Exon_2149581	7	116395409	116395569	161	5	2	Yes	2	100	79	OncoMap33Gene
MET_Exon_2148750	7	116312459	116312631	173	5	1	Yes	4	68	80	OncoMap33Gene
MET_Exon_2148496	7	116417443	116417523	81	5	1	Yes	0	100	96	OncoMap33Gene
MET_Exon_2150170	7	116371722	116371913	192	5	2	Yes	4	100	77	OncoMap33Gene
MET_Exon_2147963	7	116380004	116380138	135	5	1	Yes	0	100	96	OncoMap33Gene
MET_Exon_2149456	7	116409699	116409845	147	5	1	Yes	0	100	96	OncoMap33Gene
PDGFRA_Exon_2283815	4	55144529	55144682	154	5	1	Yes	2	100	80	OncoMap33Gene
PDGFRA_Exon_2281995	4	55129834	55130094	261	5	2	Yes	0	100	97	OncoMap33Gene
PDGFRA_Exon_2284100	4	55153597	55153708	112	5	1	Yes	0	100	96	OncoMap33Gene
PDGFRA_Exon_2284526	4	55143555	55143659	105	5	1	Yes	0	100	96	OncoMap33Gene
PDGFRA_Exon_2282076	4	55138561	55138687	127	5	1	Yes	0	100	96	OncoMap33Gene
PDGFRA_Exon_2284326	4	55127262	55127579	318	5	3	Yes	0	100	78	OncoMap33Gene
PDGFRA_Exon_2284329	4	55156480	55156721	242	5	2	Yes	0	100	78	OncoMap33Gene
PDGFRA_Exon_2284527	4	55144063	55144173	111	5	1	Yes	0	100	96	OncoMap33Gene
PDGFRA_Exon_2284328	4	55136800	55136915	116	5	1	Yes	0	100	96	OncoMap33Gene
PDGFRA_Exon_2284098	4	55131086	55131216	131	5	1	Yes	0	100	96	OncoMap33Gene
PDGFRA_Exon_2283814	4	55139704	55139897	194	5	2	Yes	4	100	70	OncoMap33Gene
PDGFRA_Exon_2281996	4	55161292	55164412	3121	5	21	Yes	16	100	85	OncoMap33Gene
PDGFRA_Exon_2284325	4	55095264	55095582	319	5	3	Yes	8	100	79	OncoMap33Gene
PDGFRA_Exon_2283105	4	55151538	55151653	116	5	1	Yes	4	100	95	OncoMap33Gene
PDGFRA_Exon_2284099	4	55146483	55146649	167	5	2	Yes	0	100	96	OncoMap33Gene
PDGFRA_Exon_2283714	4	55152008	55152130	123	5	1	Yes	0	100	96	OncoMap33Gene
PDGFRA_Exon_2282075	4	55124924	55124984	61	5	1	Yes	0	100	96	OncoMap33Gene
SMAD3_Exon_1851677	15	67358195	67358698	504	5	1	Yes	0	45	60	CRC
SMAD3_Exon_1854323	15	67473579	67473791	213	5	0	Yes	0	0	0	CRC, Low Score
SMAD3_Exon_1851678	15	67477065	67477202	138	5	0	Yes	0	0	0	CRC, Low Score
SMAD3_Exon_1852271	15	67482751	67487533	4783	5	31	Yes	26	100	82	CRC
SMAD3_Exon_1879050	15	67418054	67418322	269	5	2	Yes	0	100	80	CRC
SMAD3_Exon_1852270	15	67462892	67462942	51	5	1	Yes	0	100	96	CRC
SMAD3_Exon_2218411	15	67430359	67430438	80	5	1	Yes	0	100	96	CRC
SMAD3_Exon_2201213	15	67458493	67458531	39	5	1	Yes	0	100	96	CRC
SMAD3_Exon_1854322	15	67459117	67459191	75	5	1	Yes	0	100	96	CRC
SMAD3_Exon_1852329	15	67479703	67479847	145	5	1	Yes	0	100	80	CRC
TP53 + TP53 + TP53 + TP53	17	7576520	7577160	641	0	3	Yes	0	90	90	Merged, OncoMap33Gene
TP53 + TP53 + TP53	17	7578172	7578816	645	0	2	Yes	4	39	78	Merged, OncoMap33Gene
TP53 + TP53 + TP53 + TP53	17	7579307	7579945	639	0	0	Yes	0	0	0	Merged, OncoMap33Gene, Low Score
FLT3 + FLT3 + FLT3	13	28608019	28608549	531	0	4	Yes	10	100	83	Merged, OncoMap33Gene
FLT3 + FLT3	13	28623516	28623916	401	0	3	Yes	4	100	97	Merged, OncoMap33Gene
PDGFRA + PDGFRA	4	55133451	55133913	463	0	4	Yes	8	100	74	Merged, OncoMap33Gene
PDGFRA + PDGFRA	4	55140693	55141145	453	0	3	Yes	0	100	78	Merged, OncoMap33Gene
PDGFRA + PDGFRA	4	55154961	55155286	326	0	3	Yes	6	100	73	Merged, OncoMap33Gene
KIT + KIT	4	55592018	55592221	204	0	2	Yes	2	100	95	Merged, OncoMap33Gene
KIT + KIT	4	55602659	55602991	333	0	3	Yes	2	100	95	Merged, OncoMap33Gene
NRAS + NRAS	1	115247073	115250818	3746	0	24	Yes	10	97	85	Merged, OncoMap33Gene
JAK3 + JAK3 + JAK3	19	17945375	17946029	655	0	4	Yes	12	100	70	Merged, OncoMap33Gene
JAK3 + JAK3	19	17948736	17949204	469	0	1	Yes	0	49	80	Merged, OncoMap33Gene
JAK3 + JAK3	19	17953831	17954305	475	0	3	Yes	2	100	66	Merged, OncoMap33Gene
SMAD3 + SMAD3	15	67457228	67457727	500	0	4	Yes	0	100	65	CRC, Merged
EGFR + EGFR + EGFR	7	55224221	55224649	429	0	3	Yes	0	100	79	Merged, OncoMap33Gene
EGFR + EGFR	7	55237995	55238911	917	0	6	Yes	8	99	72	Merged, OncoMap33Gene
PIK3CA + PIK3CA	3	178927969	178928358	390	0	3	Yes	0	100	96	Merged, OncoMap33Gene
PIK3CA + PIK3CA	3	178937354	178937845	492	0	4	Yes	6	100	77	Merged, OncoMap33Gene
PIK3CA + PIK3CA	3	178947787	178948169	383	0	2	Yes	2	86	98	Merged, OncoMap33Gene
HRAS + HRAS + HRAS	11	532237	532760	524	0	3	Yes	2	90	60	Merged, OncoMap33Gene
NF1 + NF1	17	29508435	29508808	374	0	3	Yes	2	100	98	glioblastoma, Merged
NF1 + NF1	17	29528050	29528508	459	0	4	Yes	0	100	87	glioblastoma, Merged
NF1 + NF1	17	29548863	29549787	925	0	6	Yes	6	100	81	glioblastoma, Merged
NF1 + NF1	17	29554231	29554629	399	0	3	Yes	2	100	91	glioblastoma, Merged
NF1 + NF1	17	29559713	29560236	524	0	4	Yes	4	100	88	glioblastoma, Merged
NF1 + NF1	17	29562624	29563044	421	0	4	Yes	0	100	87	glioblastoma, Merged
NF1 + NF1	17	29663346	29663937	592	0	4	Yes	4	100	98	glioblastoma, Merged
NF1 + NF1 + NF1	17	29664381	29665162	782	0	6	Yes	0	100	84	glioblastoma, Merged
NF1 + NF1	17	29683973	29684392	420	0	3	Yes	0	100	84	glioblastoma, Merged
MLH1 + MLH1	3	37034836	37035386	551	0	4	Yes	14	100	78	Merged, OncoMap33Gene
MLH1 + MLH1	3	37038105	37038205	101	0	1	Yes	0	100	80	Merged, OncoMap33Gene
MLH1 + MLH1	3	37042441	37042549	109	0	1	Yes	0	100	60	Merged, OncoMap33Gene
MLH1 + MLH1	3	37053306	37053595	290	0	0	Yes	0	0	0	Merged, OncoMap33Gene, Low Score
AKT1 + AKT1 + AKT1	14	105239210	105239922	713	0	4	Yes	2	82	74	Merged, OncoMap33Gene
AKT1 + AKT1	14	105241270	105241549	280	0	0	Yes	0	0	0	Merged, OncoMap33Gene, Low Score
AKT1 + AKT1	14	105259459	105259943	485	0	4	Yes	4	100	69	Merged, OncoMap33Gene
APC + APC	5	112173245	112181941	8697	0	60	Yes	54	100	81	Merged, OncoMap33Gene
MET + MET	7	116397486	116397833	348	0	3	Yes	8	100	98	Merged, OncoMap33Gene
MET + MET	7	116399386	116399549	164	0	1	Yes	0	100	96	Merged, OncoMap33Gene
MET + MET	7	116411547	116412048	502	0	4	Yes	10	100	83	Merged, OncoMap33Gene
MET + MET	7	116435704	116438445	2742	0	15	Yes	10	85	84	Merged, OncoMap33Gene
jak2 + jak2	9	5080224	5080688	465	0	4	Yes	0	100	78	Merged, OncoMap33Gene
jak2 + jak2	9	5090441	5090916	476	0	3	Yes	2	100	84	Merged, OncoMap33Gene
jak2 + jak2	9	5126328	5128188	1861	0	11	Yes	6	100	86	Merged, OncoMap33Gene
JAK3 + JAK3	19	17943323	17943743	421	0	3	Yes	2	100	80	Merged, OncoMap33Gene
JAK3 + JAK3	19	17952193	17952576	384	0	3	Yes	2	100	73	Merged, OncoMap33Gene
FGFR3 + FGFR3	4	1800976	1801544	569	0	4	Yes	2	100	60	Merged, OncoMap33Gene
FGFR3 + FGFR3 + FGFR3	4	1803089	1803757	669	0	4	Yes	4	100	65	Merged, OncoMap33Gene
FGFR3 + FGFR3 + FGFR3 + FGFR3 + FGFR3 + FGFR3 + FGFR3 + FGFR3	4	1807077	1810604	3528	0	20	Yes	28	92	64	Merged, OncoMap33Gene
CDKN2A + CDKN2A	9	21974398	21975137	740	0	3	Yes	2	59	72	Merged, OncoMap33Gene
ERBB2 + ERBB2 + ERBB2	17	37880974	37881660	687	0	4	Yes	0	82	70	Merged, OncoMap33Gene
ERBB2 + ERBB2	17	37882810	37883261	452	0	3	Yes	2	98	73	Merged, OncoMap33Gene
ERBB2 + ERBB2 + ERBB2	17	37866061	37866739	679	0	4	Yes	0	84	70	Merged, OncoMap33Gene
ERBB2 + ERBB2	17	37868176	37868706	531	0	4	Yes	0	100	75	Merged, OncoMap33Gene
ERBB2 + ERBB2 + ERBB2	17	37871534	37872197	664	0	5	Yes	6	100	68	Merged, OncoMap33Gene
ERBB2 + ERBB2	17	37872549	37872863	315	0	3	Yes	4	100	60	Merged, OncoMap33Gene
ERBB2 + ERBB2 + ERBB2	17	37879567	37880268	702	0	3	Yes	0	76	66	Merged, OncoMap33Gene
ERBB2 + ERBB2	17	37883543	37884920	1378	0	6	Yes	6	77	70	Merged, OncoMap33Gene
CTNNB1 + CTNNB1 + CTNNB1 + CTNNB1	3	41266012	41267357	1346	0	8	Yes	10	100	81	Merged, OncoMap33Gene
CTNNB1 + CTNNB1 + CTNNB1	3	41274827	41275793	967	0	6	Yes	8	100	69	Merged, OncoMap33Gene
CTNNB1 + CTNNB1	3	41277835	41278205	371	0	3	Yes	4	100	85	Merged, OncoMap33Gene
CTNNB1 + CTNNB1 + CTNNB1 + CTNNB1	3	41280620	41281944	1325	0	8	Yes	4	90	79	Merged, OncoMap33Gene
SMAD2 + SMAD2	18	45371706	45372176	471	0	4	Yes	4	100	86	CRC, Merged
SMAD2 + SMAD2 + SMAD2	18	45456727	45457520	794	0	1	Yes	0	13	60	CRC, Merged
SMAD4 + SMAD4	18	48584490	48584831	342	0	3	Yes	0	100	98	CRC, Merged
TCF7L2 + TCF7L2 + TCF7L2	10	114710004	114711371	1368	0	8	Yes	0	88	83	CRC, Merged
TCF7L2 + TCF7L2	10	114903677	114903789	113	0	1	Yes	6	100	80	CRC, Merged
TCF7L2 + TCF7L2	10	114910737	114910887	151	0	1	Yes	0	100	80	CRC, Merged
HRAS + HRAS + HRAS + HRAS	11	533272	534380	1109	0	5	Yes	2	81	68	Merged, OncoMap33Gene
FGFR2 + FGFR2	10	123237839	123239540	1702	0	11	Yes	12	100	82	Merged, OncoMap33Gene
FGFR2 + FGFR2	10	123274626	123274838	213	0	2	Yes	0	100	88	Merged, OncoMap33Gene
FGFR2 + FGFR2	10	123353218	123353777	560	0	4	Yes	8	100	65	Merged, OncoMap33Gene
STK11 + STK11	19	1220367	1220721	355	0	3	Yes	0	100	60	Merged, OncoMap33Gene
ARID1A + ARID1A	1	27092707	27093062	356	0	3	Yes	0	100	80	CRC, Merged
ARID1A + ARID1A	1	27098986	27099483	498	0	4	Yes	0	100	87	CRC, Merged
ARID1A + ARID1A + ARID1A	1	27099832	27100394	563	0	3	Yes	0	74	85	CRC, Merged
ARID1A + ARID1A	1	27100815	27101716	902	0	6	Yes	0	100	70	CRC, Merged
NF2 + NF2 + NF2 + NF2	22	30079004	30079909	906	0	5	Yes	0	96	86	Meningioma, Merged
JAK3 + JAK3	19	17940912	17941434	523	0	4	Yes	2	100	75	Merged, OncoMap33Gene
JAK3 + JAK3	19	17942032	17942612	581	0	4	Yes	6	100	70	Merged, OncoMap33Gene
FGFR1 + FGFR1 + FGFR1 + FGFR1 + FGFR1	8	38268651	38272424	3774	0	20	Yes	14	86	79	Merged, OncoMap33Gene
FGFR1 + FGFR1	8	38277046	38277258	213	0	2	Yes	0	100	60	Merged, OncoMap33Gene
FGFR1 + FGFR1 + FGFR1	8	38285434	38285958	525	0	4	Yes	2	100	79	Merged, OncoMap33Gene
FGFR1 + FGFR1	8	38325185	38326357	1173	0	4	Yes	2	60	65	Merged, OncoMap33Gene
RET + RET	10	43622018	43622957	940	0	4	Yes	2	75	83	Merged, OncoMap33Gene
RB1 + RB1	13	49039129	49039509	381	0	3	Yes	4	100	85	Merged, OncoMap33Gene
FGFR1 + FGFR1	8	38275383	38275896	514	0	4	Yes	0	100	75	Merged, OncoMap33Gene
RB1 + RB1	13	48954184	48954382	199	0	2	Yes	2	100	97	Merged, OncoMap33Gene
CDK4 + CDK4	12	58142960	58143292	333	0	2	Yes	6	87	70	Merged, OncoMap33Gene
CDK4 + CDK4 + CDK4 + CDK4	12	58144434	58145524	1091	0	6	Yes	6	95	76	Merged, OncoMap33Gene
FLT3 + FLT3	13	28609627	28610185	559	0	3	Yes	0	85	96	Merged, OncoMap33Gene
SRC + SRC	20	36022293	36022685	393	0	3	Yes	4	100	66	Merged, OncoMap33Gene
SRC + SRC	20	36030833	36031288	456	0	3	Yes	6	100	66	Merged, OncoMap33Gene
AKT2 + AKT2	19	40740947	40741262	316	0	3	Yes	2	100	66	Merged, OncoMap33Gene
AKT2 + AKT2	19	40741792	40742297	506	0	4	Yes	2	100	70	Merged, OncoMap33Gene
KIT + KIT + KIT + KIT	4	55593379	55594292	914	0	6	Yes	8	100	87	Merged, OncoMap33Gene
CSF1R + CSF1R	5	149432849	149433998	1150	0	7	Yes	18	100	68	Merged, OncoMap33Gene
CSF1R + CSF1R	5	149435584	149435909	326	0	3	Yes	0	100	73	Merged, OncoMap33Gene
CSF1R + CSF1R	5	149436845	149437160	316	0	3	Yes	4	100	80	Merged, OncoMap33Gene
CSF1R + CSF1R	5	149441049	149441417	369	0	3	Yes	0	100	66	Merged, OncoMap33Gene
CSF1R + CSF1R + CSF1R	5	149449431	149450139	709	0	5	Yes	0	100	60	Merged, OncoMap33Gene
