# Supplementary material for: A Pathway-Centric Survey of Somatic Mutations in Chinese Patients with Colorectal Carcinomas
Source: PLoS One. 2015 Jan 24;10(1):e0116753. doi: 10.1371/journal.pone.0116753 (PMC4305320; doi:10.1371/journal.pone.0116753)
Supplement: S6 Table — (XLSX) [file pone.0116753.s006.xlsx]

## Sheet: table s6
Table S6. Primers used for sanger sequencing.
SMAD4	Sequence (5'->3')	Length	Tm	GC%
Forward primer	AGCTCCTGAGTATTGGTGTTC	21	55	47
Reverse primer	CCGACAATTAAGATGGAGTGC	21	55	47
Product length	345
APC_1	Sequence (5'->3')	Length	Tm	GC%
Forward primer	GTAATCAGACGACACAGGAAGCAG	24	59	50
Reverse primer	GTACTTCTCGCTTGGTTTGAGCTG	24	60	50
Product length	492
APC_2	Sequence (5'->3')	Length	Tm	GC%
Forward primer	TGATTGCTATGGGAAGTGCTGC	22	59	50
Reverse primer	ATGACTTTGGCAATCTGGGCTG	22	60	50
Product length	480
APC_3	Sequence (5'->3')	Length	Tm	GC%
Forward primer	GAGACTTAGTCAAGGGCAGATGAG	24	58	50
Reverse primer	GCTTATGACAGGGTAGCAGTTTC	23	57	47
Product length	558
BRAF	Sequence (5'->3')	Length	Tm	GC%
Forward primer	GACTTGTCACAATGTCACCAC	21	57.39	47.62
Reverse primer	AACACTTGGTAGACGGGACT	20	58.29	50
Product length	150
PIK3CA	Sequence (5'->3')	Length	Tm	GC%
Forward primer	TGCTCCAAACTGACCAAACTG	21	58.98	47.62
Reverse primer	AGGCTAGGGTCTTTCGAATGT	21	58.81	47.62
Product length	183
TCF7L2	Sequence (5'->3')	Length	Tm	GC%
Forward primer	AGAAAAAGACCCCCAAGCAG	20	58	50
Reverse primer	CCCTTTCAGCAACATTTGCCA	21	59.93	47.62
Product length	415
PTEN	Sequence (5'->3')	Length	Tm	GC%
Forward primer	ACCATAACCCACCACAGCTA	20	58.84	50
Reverse primer	TCAGATCCAGGAAGAGGAAAGGA	23	60.25	47.83
Product length	263
FBXW7	Sequence (5'->3')	Length	Tm	GC%
Forward primer	TGGATCCCACACCTTTACCA	20	58.25	50
Reverse primer	TCTGCAGAGTTGTTAGCGGT	20	59.32	50
Product length	173
